# Supplementary material for: Whole Genome Resequencing of 205 Avocado Trees Unveils the Genomic Patterns of Racial Divergence in the Americas
Source: Int J Mol Sci. 2025 Oct 24;26(21):10353. doi: 10.3390/ijms262110353 (PMC12610134; doi:10.3390/ijms262110353)
Supplement: Supplementary file 1 [file ijms-26-10353-s001.zip]

Archive with 8 entries (8 files):
- FigureS1.png
- FigureS2.png
- FigureS3.png
- FigureS4.pdf
- FigureS5.pdf
- FigureS6.pdf
- SupplementaryMaterialsLegends.pdf
- TableSupp.xlsx
