# Supplementary material for: Whole Genome Resequencing of 205 Avocado Trees Unveils the Genomic Patterns of Racial Divergence in the Americas
Source: Int J Mol Sci. 2025 Oct 24;26(21):10353. doi: 10.3390/ijms262110353 (PMC12610134; doi:10.3390/ijms262110353)
Supplement: Supplementary file 1 [file ijms-26-10353-s001.zip › TableSupp.xlsx]

## Sheet: TableS1
Sample name	Accession	Type	Province	Locality	Ex situ collection
ANAB12	ANAB12	“Criollo”	Antioquia	Abejorral	Avocado 'Plus Tree' collection, CI La Selva
ANAB22	ANAB22	“Criollo”	Antioquia	Abejorral	Avocado 'Plus Tree' collection, CI La Selva
ANAB23	ANAB23	“Criollo”	Antioquia	Abejorral	Avocado 'Plus Tree' collection, CI La Selva
ANAB24	ANAB24	“Criollo”	Antioquia	Abejorral	Avocado 'Plus Tree' collection, CI La Selva
ANAB43	ANAB43	“Criollo”	Antioquia	Abejorral	Avocado 'Plus Tree' collection, CI La Selva
ANAB98	ANAB98	“Criollo”	Antioquia	Abejorral	Avocado 'Plus Tree' collection, CI La Selva
ANAP58	ANAP58	“Criollo”	Antioquia	Apartadó	Avocado 'Plus Tree' collection, CI La Selva
ANAR49	ANAR49	“Criollo”	Antioquia	Arboletes	Avocado 'Plus Tree' collection, CI La Selva
ANBA82	ANVA82	“Criollo”	Antioquia	Valparaiso	Avocado 'Plus Tree' collection, CI La Selva
ANCA25	ANCA25	“Criollo”	Antioquia	Caramanta	Avocado 'Plus Tree' collection, CI La Selva
ANCA28	ANCA28	“Criollo”	Antioquia	Caramanta	Avocado 'Plus Tree' collection, CI La Selva
ANCA29	ANCA29	“Criollo”	Antioquia	Caramanta	Avocado 'Plus Tree' collection, CI La Selva
ANCA80	ANCA80	“Criollo”	Antioquia	Caramanta	Avocado 'Plus Tree' collection, CI La Selva
ANCI74	ANCI74	“Criollo”	Antioquia	Cisneros	Avocado 'Plus Tree' collection, CI La Selva
ANCI75	ANCI75	“Criollo”	Antioquia	Cisneros	Avocado 'Plus Tree' collection, CI La Selva
ANER100	ANER100	“Criollo”	Antioquia	Entrerios	Avocado 'Plus Tree' collection, CI La Selva
ANER102	ANER102	“Criollo”	Antioquia	Entrerios	Avocado 'Plus Tree' collection, CI La Selva
ANGI52	ANGI52	“Criollo”	Antioquia	Giraldo	Avocado 'Plus Tree' collection, CI La Selva
ANJA31	ANJA31	“Criollo”	Antioquia	Jardín	Avocado 'Plus Tree' collection, CI La Selva
ANJE34	ANJE34	“Criollo”	Antioquia	Jerico	Avocado 'Plus Tree' collection, CI La Selva
ANMA104	ANMA104	“Criollo”	Antioquia	Maceo	Avocado 'Plus Tree' collection, CI La Selva
ANRN41	ANRN41	“Criollo”	Antioquia	Rionegro	Avocado 'Plus Tree' collection, CI La Selva
ANRN94	ANRN94	“Criollo”	Antioquia	Rionegro	Avocado 'Plus Tree' collection, CI La Selva
ANRN95	ANRN95	“Criollo”	Antioquia	Rionegro	Avocado 'Plus Tree' collection, CI La Selva
ANRN96	ANRN96	“Criollo”	Antioquia	Rionegro	Avocado 'Plus Tree' collection, CI La Selva
ANRR85	ANRR85	“Criollo”	Antioquia	Urrao	Avocado 'Plus Tree' collection, CI La Selva
ANRR86	ANRR86	“Criollo”	Antioquia	Urrao	Avocado 'Plus Tree' collection, CI La Selva
ANRR88	ANRR88	“Criollo”	Antioquia	Urrao	Avocado 'Plus Tree' collection, CI La Selva
ANRR89	ANRR89	“Criollo”	Antioquia	Urrao	Avocado 'Plus Tree' collection, CI La Selva
ANSB103	ANSB103	“Criollo”	Antioquia	Santa Barbara	Avocado 'Plus Tree' collection, CI La Selva
ANSB16	ANSB16	“Criollo”	Antioquia	Santa Barbara	Avocado 'Plus Tree' collection, CI La Selva
ANSP99	ANSP99	“Criollo”	Antioquia	San Pedro	Avocado 'Plus Tree' collection, CI La Selva
ANSR77	ANSR77	“Criollo”	Antioquia	San Roque	Avocado 'Plus Tree' collection, CI La Selva
ANSS10	ANSS10	“Criollo”	Antioquia	Sonsón	Avocado 'Plus Tree' collection, CI La Selva
ANSS5	ANSS5	“Criollo”	Antioquia	Sonsón	Avocado 'Plus Tree' collection, CI La Selva
ANSS81	ANSS81	“Criollo”	Antioquia	Sonsón	Avocado 'Plus Tree' collection, CI La Selva
ANSS9	ANSS9	“Criollo”	Antioquia	Sonsón	Avocado 'Plus Tree' collection, CI La Selva
ANTU57	ANTU57	“Criollo”	Antioquia	Turbo	Avocado 'Plus Tree' collection, CI La Selva
ANVA32	ANVA32	“Criollo”	Antioquia	Valparaiso	Avocado 'Plus Tree' collection, CI La Selva
L306	L306	“Criollo”	Caldas	Aguadas	Arangro plant nursery
L358	L358	“Criollo”	Caldas	Norcasia	Arangro plant nursery
L384	L384	“Criollo”	Antioquia	Tamesis	Arangro plant nursery
L417	L417	“Criollo”	Antioquia	Sonsón	Arangro plant nursery
P_AN_010	ANCA_010	“Criollo”	Antioquia	Carepa	Colombian Germplasm Bank (CGB), CI Palmira
P_AN_015	ANTU_015	“Criollo”	Antioquia	Turbo	Colombian Germplasm Bank (CGB), CI Palmira
P_BO_015	BOCA-015	“Criollo”	Bolívar	Carmén de Bolivar	Colombian Germplasm Bank (CGB), CI Palmira
P_BO_018	BOCA-018	“Criollo”	Bolívar	Carmén de Bolivar	Colombian Germplasm Bank (CGB), CI Palmira
P_BO_021	BOCA-021	“Criollo”	Bolívar	Carmén de Bolivar	Colombian Germplasm Bank (CGB), CI Palmira
P_BO_022	BOCA-022	“Criollo”	Bolívar	Carmén de Bolivar	Colombian Germplasm Bank (CGB), CI Palmira
P_CB_007	CABO_007	“Criollo”	Cauca	El Bordo	Colombian Germplasm Bank (CGB), CI Palmira
P_CC_036	CACAJ-036	“Criollo”	Cauca	Cajibio	Colombian Germplasm Bank (CGB), CI Palmira
P_CC_037	CACAJ-037	“Criollo”	Cauca	Cajibio	Colombian Germplasm Bank (CGB), CI Palmira
P_CC_042	CACAJ-042	“Criollo”	Cauca	Cajibio	Colombian Germplasm Bank (CGB), CI Palmira
P_CC_044	CACAJ-044	“Criollo”	Cauca	Cajibio	Colombian Germplasm Bank (CGB), CI Palmira
P_CL_006	CELA-006	“Criollo”	Cesar	La Paz	Colombian Germplasm Bank (CGB), CI Palmira
P_CM_001	CAMA_001	“Criollo”	Caldas	Manizales	Colombian Germplasm Bank (CGB), CI Palmira
P_CN_008	CANO_008	“Criollo”	Caldas	Norcasia	Colombian Germplasm Bank (CGB), CI Palmira
P_CN_012	CANO_012	“Criollo”	Caldas	Norcasia	Colombian Germplasm Bank (CGB), CI Palmira
P_CP_006	CAPA_006	“Criollo”	Cauca	Patia	Colombian Germplasm Bank (CGB), CI Palmira
P_CP_008	CEPU_008	“Criollo”	Cesar	Pueblo Bello	Colombian Germplasm Bank (CGB), CI Palmira
P_CP_032	CAPI_032	“Criollo”	Cauca	Piendamo	Colombian Germplasm Bank (CGB), CI Palmira
P_CP_035	CAPI_035	“Criollo”	Cauca	Piendamo	Colombian Germplasm Bank (CGB), CI Palmira
P_CR_019	CARO_019	“Criollo”	Cauca	Rosas	Colombian Germplasm Bank (CGB), CI Palmira
P_CR_020	CARO_020	“Criollo”	Cauca	Rosas	Colombian Germplasm Bank (CGB), CI Palmira
P_CS_002	CASU_002	“Criollo”	Cauca	Suarez	Colombian Germplasm Bank (CGB), CI Palmira
P_CS_013	CASI_013	“Criollo”	Cauca	La Sierra	Colombian Germplasm Bank (CGB), CI Palmira
P_CT_022	CATI_022	“Criollo”	Cauca	Timbio	Colombian Germplasm Bank (CGB), CI Palmira
P_CV_030	CAVI-030	“Criollo”	Caldas	Victoria	Colombian Germplasm Bank (CGB), CI Palmira
P_CV_041	CAVI-041	“Criollo”	Caldas	Victoria	Colombian Germplasm Bank (CGB), CI Palmira
P_HA_017	HUAL_017	“Criollo”	Huila	Altamira	Colombian Germplasm Bank (CGB), CI Palmira
P_HA_018	HUAL_018	“Criollo”	Huila	Altamira	Colombian Germplasm Bank (CGB), CI Palmira
P_HG_012	HUGA_012	“Criollo”	Huila	Garzón	Colombian Germplasm Bank (CGB), CI Palmira
P_HS_004	HUSU_004	“Criollo”	Huila	Suaza	Colombian Germplasm Bank (CGB), CI Palmira
P_MC_005	MACI_005	“Criollo”	Magdalena	Cienaga	Colombian Germplasm Bank (CGB), CI Palmira
P_MC_010	MACI_010	“Criollo”	Magdalena	Cienaga	Colombian Germplasm Bank (CGB), CI Palmira
P_MC_017	MACI_017	“Criollo”	Magdalena	Cienaga	Colombian Germplasm Bank (CGB), CI Palmira
P_MC_018	MACI_018	“Criollo”	Magdalena	Cienaga	Colombian Germplasm Bank (CGB), CI Palmira
P_MC_019	MACI_019	“Criollo”	Magdalena	Cienaga	Colombian Germplasm Bank (CGB), CI Palmira
P_MC_021	MACI_021	“Criollo”	Magdalena	Cienaga	Colombian Germplasm Bank (CGB), CI Palmira
P_MC_022	MACI_022	“Criollo”	Magdalena	Cienaga	Colombian Germplasm Bank (CGB), CI Palmira
P_MC_023	MACI_023	“Criollo”	Magdalena	Cienaga	Colombian Germplasm Bank (CGB), CI Palmira
P_MC_024	MACI_024	“Criollo”	Magdalena	Cienaga	Colombian Germplasm Bank (CGB), CI Palmira
P_MC_025	MACI_025	“Criollo”	Magdalena	Cienaga	Colombian Germplasm Bank (CGB), CI Palmira
P_MD_009	MEDO_009	“Criollo”	Meta	Doncello	Colombian Germplasm Bank (CGB), CI Palmira
P_MF_016	MAFU_016	“Criollo”	Magdalena	Fundación	Colombian Germplasm Bank (CGB), CI Palmira
P_MF_048	MAFU_048	“Criollo”	Magdalena	Fundación	Colombian Germplasm Bank (CGB), CI Palmira
P_ML_003	MELE_003	“Criollo”	Meta	Lejanias	Colombian Germplasm Bank (CGB), CI Palmira
P_ML_007	MELE_007	“Criollo”	Meta	Lejanias	Colombian Germplasm Bank (CGB), CI Palmira
P_MS_001	MASA_001	“Criollo”	Magdalena	Santa Marta	Colombian Germplasm Bank (CGB), CI Palmira
P_MS_002	MASA_002	“Criollo”	Magdalena	Santa Marta	Colombian Germplasm Bank (CGB), CI Palmira
P_MS_026	MASA_026	“Criollo”	Magdalena	Santa Marta	Colombian Germplasm Bank (CGB), CI Palmira
P_MS_031	MASA_031	“Criollo”	Magdalena	Santa Marta	Colombian Germplasm Bank (CGB), CI Palmira
P_MV_002	MEVI_002	“Criollo”	Meta	Villavicencio	Colombian Germplasm Bank (CGB), CI Palmira
P_NC_002	NACHA_002	“Criollo”	Nariño	Chachagui	Colombian Germplasm Bank (CGB), CI Palmira
P_NC_003	NACHA_003	“Criollo”	Nariño	Chachagui	Colombian Germplasm Bank (CGB), CI Palmira
P_NC_004	NACHA_004	“Criollo”	Nariño	Chachagui	Colombian Germplasm Bank (CGB), CI Palmira
P_NRO1	NARIÑO 1	“Criollo”	Nariño	Unknow	Colombian Germplasm Bank (CGB), CI Palmira
P_NT_001	NATU_001	“Criollo”	Nariño	Tumaco	Colombian Germplasm Bank (CGB), CI Palmira
P_NT_002	NATU_002	“Criollo”	Nariño	Tumaco	Colombian Germplasm Bank (CGB), CI Palmira
P_NT_003	NATU_003	“Criollo”	Nariño	Tumaco	Colombian Germplasm Bank (CGB), CI Palmira
P_NT_008	NATU-008	“Criollo”	Nariño	Tumaco	Colombian Germplasm Bank (CGB), CI Palmira
P_NT_009	NATU_009	“Criollo”	Nariño	Tumaco	Colombian Germplasm Bank (CGB), CI Palmira
P_NT_011	NATU_011	“Criollo”	Nariño	Tumaco	Colombian Germplasm Bank (CGB), CI Palmira
P_PM_001	PUMO_001	“Criollo”	Putumayo	Mocoa	Colombian Germplasm Bank (CGB), CI Palmira
P_QA_022	QUIAR_022	“Criollo”	Quindío	Armenia	Colombian Germplasm Bank (CGB), CI Palmira
P_QB_011	QUIBU_011	“Criollo”	Quindío	Buenavista	Colombian Germplasm Bank (CGB), CI Palmira
P_QC_005	QUICO_005	“Criollo”	Quindío	Cordoba	Colombian Germplasm Bank (CGB), CI Palmira
P_QC_006	QUICO_006	“Criollo”	Quindío	Cordoba	Colombian Germplasm Bank (CGB), CI Palmira
P_QC_009	QUICO_009	“Criollo”	Quindío	Cordoba	Colombian Germplasm Bank (CGB), CI Palmira
P_QC_015	QUICO_015	“Criollo”	Quindío	Cordoba	Colombian Germplasm Bank (CGB), CI Palmira
P_QP_001	QUIPI_001	“Criollo”	Quindío	Pijao	Colombian Germplasm Bank (CGB), CI Palmira
P_QP_003	QUIPI_003	“Criollo”	Quindío	Pijao	Colombian Germplasm Bank (CGB), CI Palmira
P_QQ_029	QUIQUI_029	“Criollo”	Quindío	Quinbaya	Colombian Germplasm Bank (CGB), CI Palmira
P_RP_001	RIPE_001	“Criollo”	Risaralda	Pereira	Colombian Germplasm Bank (CGB), CI Palmira
P_RP_002	RIPE_002	“Criollo”	Risaralda	Pereira	Colombian Germplasm Bank (CGB), CI Palmira
P_RP_003	RIPE_003	“Criollo”	Risaralda	Pereira	Colombian Germplasm Bank (CGB), CI Palmira
P_RP_006	RIPE_006	“Criollo”	Risaralda	Pereira	Colombian Germplasm Bank (CGB), CI Palmira
P_RP_007	RIPE_007	“Criollo”	Risaralda	Pereira	Colombian Germplasm Bank (CGB), CI Palmira
P_RQ_008	RIQUI-008	“Criollo”	Risaralda	Quinchia	Colombian Germplasm Bank (CGB), CI Palmira
P_SC_013	SACA_013	“Criollo”	Santander	Cabrera	Colombian Germplasm Bank (CGB), CI Palmira
P_SC_014	SACA_014	“Criollo”	Santander	Cabrera	Colombian Germplasm Bank (CGB), CI Palmira
P_SC_017	SACA_017	“Criollo”	Santander	Cabrera	Colombian Germplasm Bank (CGB), CI Palmira
P_SC_019	SACA_019	“Criollo”	Santander	Cabrera	Colombian Germplasm Bank (CGB), CI Palmira
P_SL_028	SALA_028	“Criollo”	Santander	Landázuri	Colombian Germplasm Bank (CGB), CI Palmira
P_SL_030	SALA_030	“Criollo”	Santander	Landázuri	Colombian Germplasm Bank (CGB), CI Palmira
P_SL_031	SALA_031	“Criollo”	Santander	Landázuri	Colombian Germplasm Bank (CGB), CI Palmira
P_SR_021	SARI_021	“Criollo”	Santander	Rionegro	Colombian Germplasm Bank (CGB), CI Palmira
P_SR_023	SARI_023	“Criollo”	Santander	Rionegro	Colombian Germplasm Bank (CGB), CI Palmira
P_SR_027	SARI_027	“Criollo”	Santander	Rionegro	Colombian Germplasm Bank (CGB), CI Palmira
P_SS_003	SASA_003	“Criollo”	Santander	San Vicente	Colombian Germplasm Bank (CGB), CI Palmira
P_SS_004	SASA_004	“Criollo”	Santander	San Vicente	Colombian Germplasm Bank (CGB), CI Palmira
P_SS_005	SASA_005	“Criollo”	Santander	San Vicente	Colombian Germplasm Bank (CGB), CI Palmira
P_SS_006	SASA_006	“Criollo”	Santander	San Vicente	Colombian Germplasm Bank (CGB), CI Palmira
P_SS_009	SASA_009	“Criollo”	Santander	San Vicente	Colombian Germplasm Bank (CGB), CI Palmira
P_TA_004	TOAL_004	“Criollo”	Tolima	Alvarado	Colombian Germplasm Bank (CGB), CI Palmira
P_TA_005	TOAL_005	“Criollo”	Tolima	Alvarado	Colombian Germplasm Bank (CGB), CI Palmira
P_TC_047	TACO_047	“Criollo”	Tolima	Coello	Colombian Germplasm Bank (CGB), CI Palmira
P_TF_019	TOFRE_019	“Criollo”	Tolima	Fresno	Colombian Germplasm Bank (CGB), CI Palmira
P_TI_030	TOIB_030	“Criollo”	Tolima	Ibague	Colombian Germplasm Bank (CGB), CI Palmira
P_TI_050	TOIB_050	“Criollo”	Tolima	Ibague	Colombian Germplasm Bank (CGB), CI Palmira
P_TM_003	TOMA_003	“Criollo”	Tolima	Mariquita	Colombian Germplasm Bank (CGB), CI Palmira
P_VB_010	VABU-010	“Criollo”	Valle del Cauca	Buenaventura	Colombian Germplasm Bank (CGB), CI Palmira
P_VB_014	VABU-014	“Criollo”	Valle del Cauca	Buenaventura	Colombian Germplasm Bank (CGB), CI Palmira
P_VB_016	VABU-016	“Criollo”	Valle del Cauca	Buenaventura	Colombian Germplasm Bank (CGB), CI Palmira
P_VB_021	VABU-021	“Criollo”	Valle del Cauca	Buenaventura	Colombian Germplasm Bank (CGB), CI Palmira
P_VB_022	VABU-022	“Criollo”	Valle del Cauca	Buenaventura	Colombian Germplasm Bank (CGB), CI Palmira
P_VB_024	VABU-024	“Criollo”	Valle del Cauca	Buenaventura	Colombian Germplasm Bank (CGB), CI Palmira
P_VP_020	VAPA-020	“Criollo”	Valle del Cauca	Palmira	Colombian Germplasm Bank (CGB), CI Palmira
P_VP_021	VAPA-021	“Criollo”	Valle del Cauca	Palmira	Colombian Germplasm Bank (CGB), CI Palmira
P_VP_026	VAPA_026	“Criollo”	Valle del Cauca	Palmira	Colombian Germplasm Bank (CGB), CI Palmira
P_VP_056	VAPA-056	“Criollo”	Valle del Cauca	Palmira	Colombian Germplasm Bank (CGB), CI Palmira
P_VP_060	VAPA-060	“Criollo”	Valle del Cauca	Palmira	Colombian Germplasm Bank (CGB), CI Palmira
P_VP_061	VAPA-061	“Criollo”	Valle del Cauca	Palmira	Colombian Germplasm Bank (CGB), CI Palmira
P_VP_062	VAPA_062	“Criollo”	Valle del Cauca	Palmira	Colombian Germplasm Bank (CGB), CI Palmira
P_VP_063	VAPA_063	“Criollo”	Valle del Cauca	Palmira	Colombian Germplasm Bank (CGB), CI Palmira
P_VP_064	VAPA_064	“Criollo”	Valle del Cauca	Palmira	Colombian Germplasm Bank (CGB), CI Palmira
P_VP_066	VAPA_066	“Criollo”	Valle del Cauca	Palmira	Colombian Germplasm Bank (CGB), CI Palmira
P_VP_070	VAPA_O70	“Criollo”	Valle del Cauca	Palmira	Colombian Germplasm Bank (CGB), CI Palmira
P_VR_001	VARO_001	“Criollo”	Valle del Cauca	Roldanillo	Colombian Germplasm Bank (CGB), CI Palmira
P_VR_002	VARO_002	“Criollo”	Valle del Cauca	Roldanillo	Colombian Germplasm Bank (CGB), CI Palmira
P_VR_003	VARO_003	“Criollo”	Valle del Cauca	Roldanillo	Colombian Germplasm Bank (CGB), CI Palmira
P_VR_006	VARO_006	“Criollo”	Valle del Cauca	Roldanillo	Colombian Germplasm Bank (CGB), CI Palmira
P_VR_020	VARO_020	“Criollo”	Valle del Cauca	Roldanillo	Colombian Germplasm Bank (CGB), CI Palmira
C_BACON	BACON	Commercial variety	NA	NA	Colombian Germplasm Bank (CGB), CI Palmira
C_BOOTH5	BOOTH_5	Commercial variety	NA	NA	Colombian Germplasm Bank (CGB), CI Palmira
C_BOOTH7	BOOTH_7	Commercial variety	NA	NA	Colombian Germplasm Bank (CGB), CI Palmira
C_BOOTH8	BOOTH_8	Commercial variety	NA	NA	Colombian Germplasm Bank (CGB), CI Palmira
C_CHOQUE	CHOQUETTE	Commercial variety	NA	NA	Colombian Germplasm Bank (CGB), CI Palmira
C_COSTA	COSTA_RICA	Commercial variety	NA	NA	Colombian Germplasm Bank (CGB), CI Palmira
C_DUKE7	DUKE_7	Commercial variety	NA	NA	Colombian Germplasm Bank (CGB), CI Palmira
C_EDRAN	EDRANOL	Commercial variety	NA	NA	Colombian Germplasm Bank (CGB), CI Palmira
C_ESTHER	ESTHER	Commercial variety	NA	NA	Colombian Germplasm Bank (CGB), CI Palmira
C_FAIRC	FAIRCHILD	Commercial variety	NA	NA	Colombian Germplasm Bank (CGB), CI Palmira
C_FUERTE	FUERTE	Commercial variety	NA	NA	Colombian Germplasm Bank (CGB), CI Palmira
C_G755	G_755	Commercial variety	NA	NA	Colombian Germplasm Bank (CGB), CI Palmira
C_GOTT	GOTTFRIZD	Commercial variety	NA	NA	Colombian Germplasm Bank (CGB), CI Palmira
C_GRIP	GRIPINA	Commercial variety	NA	NA	Colombian Germplasm Bank (CGB), CI Palmira
C_GWEN	GWENT	Commercial variety	NA	NA	Colombian Germplasm Bank (CGB), CI Palmira
C_HULUM	HULUMANA	Commercial variety	NA	NA	Colombian Germplasm Bank (CGB), CI Palmira
C_ITZAMA	ITZAMA	Commercial variety	NA	NA	Colombian Germplasm Bank (CGB), CI Palmira
C_KANOLA	KANOLA	Commercial variety	NA	NA	Colombian Germplasm Bank (CGB), CI Palmira
C_LINDA	LINDA	Commercial variety	NA	NA	Colombian Germplasm Bank (CGB), CI Palmira
C_LORENA	LORENA	Commercial variety	NA	NA	Colombian Germplasm Bank (CGB), CI Palmira
C_MAYAPA	MAYAPAN	Commercial variety	NA	NA	Colombian Germplasm Bank (CGB), CI Palmira
C_MONROE	MONROE	Commercial variety	NA	NA	Colombian Germplasm Bank (CGB), CI Palmira
C_NA2011	NATIVO_2011	Commercial variety	NA	NA	Colombian Germplasm Bank (CGB), CI Palmira
C_PAPE2	CRIO._PAPELI.2	Commercial variety	NA	NA	Colombian Germplasm Bank (CGB), CI Palmira
C_PAPELI	PAPELILLO	Commercial variety	NA	NA	Colombian Germplasm Bank (CGB), CI Palmira
C_REED	REED	Commercial variety	NA	NA	Colombian Germplasm Bank (CGB), CI Palmira
C_RUHELE	RUHELE	Commercial variety	NA	NA	Colombian Germplasm Bank (CGB), CI Palmira
C_SAN	SANBONY	Commercial variety	NA	NA	Colombian Germplasm Bank (CGB), CI Palmira
C_SANTA	SANTA_CRUZ	Commercial variety	NA	NA	Colombian Germplasm Bank (CGB), CI Palmira
C_SANTAN	SANTANA	Commercial variety	NA	NA	Colombian Germplasm Bank (CGB), CI Palmira
C_SARDI	SARDI	Commercial variety	NA	NA	Colombian Germplasm Bank (CGB), CI Palmira
C_SIMOND	SIMONDS	Commercial variety	NA	NA	Colombian Germplasm Bank (CGB), CI Palmira
C_TP_TP	TOPA_TOPA	Commercial variety	NA	NA	Colombian Germplasm Bank (CGB), CI Palmira
C_TRAPP	TRAPP	Commercial variety	NA	NA	Colombian Germplasm Bank (CGB), CI Palmira
C_TRINID	TRINIDAD	Commercial variety	NA	NA	Colombian Germplasm Bank (CGB), CI Palmira
C_VILL	VILLAGORRONA	Commercial variety	NA	NA	Colombian Germplasm Bank (CGB), CI Palmira
C_WALDIN	WALDIN	Commercial variety	NA	NA	Colombian Germplasm Bank (CGB), CI Palmira
C_ZUTANO	ZUTANO	Commercial variety	NA	NA	Colombian Germplasm Bank (CGB), CI Palmira
HASS	HASS	Commercial variety	NA	NA	Colombian Germplasm Bank (CGB), CI Palmira
HASS_23	HASS	Commercial variety	NA	NA	Colombian Germplasm Bank (CGB), CI Palmira
HASS_32	HASS	Commercial variety	NA	NA	Colombian Germplasm Bank (CGB), CI Palmira
HSS11002	HASS	Commercial variety	NA	NA	Colombian Germplasm Bank (CGB), CI Palmira

## Sheet: TableS2
Sample	Reads_Num	Total_Bases(bp)	N(%)	GC(%)	Q20(%)	Q30(%)
ANAB12	30075040	4541331040	0	39.85	97.75	93.8
ANAB22	27074996	4088324396	0	40.93	97.59	93.35
ANAB23	33064194	4992693294	0	40.14	97.74	93.8
ANAB24	31140920	4702278920	0	40.2	97.76	93.86
ANAB43	32911522	4969639822	0	40.13	97.84	94.09
ANAB98	34366348	5189318548	0	39.74	97.96	94.42
ANAP58	33914432	5121079232	0.08	39.67	98.01	94.56
ANAR49	31837374	4807443474	0	40.1	97.79	93.95
ANBA82	26368104	3981583704	0	40	97.52	93.15
ANCA25	28758158	4342481858	0.08	39.74	98.11	94.85
ANCA28	30063934	4539654034	0	40.45	97.64	93.56
ANCA29	30434982	4595682282	0	39.92	97.81	93.95
ANCA80	25825296	3899619696	0	40.46	97.65	93.56
ANCI74	30276538	4571757238	0	39.99	97.83	93.96
ANCI75	25491798	3849261498	0	39.98	97.61	93.34
ANER100	30699330	4635598830	0	39.95	97.72	93.68
ANER102	30338976	4581185376	0	39.95	97.8	93.98
ANGI52	36394096	5495508496	0.08	39.97	98.08	94.82
ANJA31	27219994	4110219094	0	40.55	97.59	93.35
ANJE34	25419274	3838310374	0	39.95	97.58	93.36
ANMA104	31023958	4684617658	0	39.92	97.77	93.89
ANRN41	30824914	4654562014	0	39.83	97.84	94.01
ANRN94	31518124	4759236724	0	40.11	97.82	94.02
ANRN95	32835870	4958216370	0	39.85	97.93	94.29
ANRN96	31415586	4743753486	0	40.07	97.86	94.12
ANRR85	30812490	4652685990	0	40.25	97.78	93.89
ANRR86	32166912	4857203712	0	39.83	97.87	94.13
ANRR88	32597664	4922247264	0	39.81	97.85	94.02
ANRR89	31496988	4756045188	0.01	39.77	98	94.48
ANSB103	26915836	4064291236	0	40.03	97.62	93.42
ANSB16	31259422	4720172722	0	40.21	97.73	93.82
ANSP99	33202338	5013553038	0	39.63	97.98	94.42
ANSR77	25538970	3856384470	0	40.73	97.54	93.16
ANSS10	26831498	4051556198	0	40.49	97.61	93.36
ANSS5	31105062	4696864362	0	40.69	97.69	93.66
ANSS81	27305136	4123075536	0	39.97	97.51	93.04
ANSS9	31755166	4795030066	0	40	97.71	93.76
ANTU57	26566726	4011575626	0	40	97.5	93.06
ANVA32	28339236	4279224636	0	40.13	97.54	93.18
C_BACON	25536566	3856021466	0	40.29	97.6	93.33
C_BOOTH5	30419752	4593382552	0	40.51	97.8	93.99
C_BOOTH7	31771856	4797550256	0	39.9	97.99	94.45
C_BOOTH8	29713280	4486705280	0	39.69	97.85	94.08
C_CHOQUE	31224620	4714917620	0	40.1	97.86	94.14
C_COSTA	27226264	4111165864	0	39.9	97.6	93.3
C_DUKE7	30573900	4616658900	0	40.37	97.79	93.9
C_EDRAN	27877138	4209447838	0	39.53	97.53	93.27
C_ESTHER	32928678	4972230378	0	39.64	97.42	93.08
C_FAIRC	32386506	4890362406	0	40.29	97.86	94.14
C_FUERTE	26045744	3932907344	0	40.12	97.57	93.24
C_G755	34268584	5174556184	0	40.25	97.89	94.27
C_GOTT	32951330	4975650830	0	39.95	97.38	93.09
C_GRIP	31773226	4797757126	0	39.81	97.47	93.2
C_GWEN	28145722	4250004022	0	39.96	97.62	93.41
C_HULUM	27838684	4203641284	0.08	40.24	98.05	94.72
C_ITZAMA	27450502	4145025802	0.08	39.81	98.07	94.74
C_KANOLA	30620840	4623746840	0	40.5	97.76	93.87
C_LINDA	34320420	5182383420	0	39.88	98.1	94.75
C_LORENA	30862832	4660287632	0	40.1	97.79	93.82
C_MAYAPA	25239404	3811150004	0	40.04	97.76	93.75
C_MONROE	33611506	5075337406	0	39.68	98.04	94.66
C_NA2011	31106166	4697031066	0	39.88	97.89	94.16
C_PAPE2	25243170	3811718670	0	40.05	97.39	93.01
C_PAPELI	26240220	3962273220	0	40	97.57	93.27
C_REED	31305178	4727081878	0.04	39.79	97.7	93.81
C_RUHELE	32888774	4966204874	0	39.98	97.7	93.66
C_SAN	29999572	4529935372	0	39.42	97.49	93.15
C_SANTA	44686656	6747685056	0.01	40.31	97.77	94.26
C_SANTAN	30671470	4631391970	0	40.18	97.88	94.16
C_SARDI	31879892	4813863692	0	41.08	97.77	94
C_SIMOND	33446332	5050396132	0	40.45	97.9	94.26
C_TP_TP	29644508	4476320708	0	39.63	97.46	93.11
C_TRAPP	44396282	6703838582	0	40.2	97.72	93.9
C_TRINID	25491196	3849170596	0	39.86	97.77	93.8
C_VILL	30060140	4539081140	0.04	39.74	97.82	94.13
C_WALDIN	31091102	4694756402	0	40.27	97.76	93.85
C_ZUTANO	27598992	4167447792	0	39.94	97.59	93.33
HASS_23	33852062	5111661362	0	40.54	97.44	93.15
HASS_32	32026560	4836010560	0	40.02	97.39	93.02
HASS	31330332	4730880132	0	40.11	97.76	93.85
HSS11002	34650626	5232244526	0	40.04	97.4	93.01
L306	31901020	4817054020	0	39.91	97.9	94.23
L358	33215490	5015538990	0	39.84	97.78	93.89
L384	33884852	5116612652	0	40.04	97.96	94.4
L417	31021502	4684246802	0	40.13	97.82	94.02
P_AN_010	30703820	4636276820	0	40.35	97.77	93.87
P_AN_015	27558012	4161259812	0	40.01	97.64	93.39
P_BO_015	30914784	4668132384	0	40.05	97.87	94.14
P_BO_018	32147126	4854216026	0	40.06	97.85	94.17
P_BO_021	32934256	4973072656	0	40.77	97.74	93.88
P_BO_022	32598184	4922325784	0	40.15	97.68	93.65
P_CB_007	25479464	3847399064	0	40.28	97.59	93.38
P_CC_036	30581308	4617777508	0	39.98	97.88	94.16
P_CC_037	30388954	4588732054	0	39.99	97.71	93.69
P_CC_042	25345608	3827186808	0	39.98	97.67	93.51
P_CC_044	28246764	4265261364	0	40.77	97.6	93.44
P_CL_006	30301120	4575469120	0	40.15	97.88	94.18
P_CM_001	30444470	4597114970	0.04	39.59	97.7	93.78
P_CN_008	30994350	4680146850	0	40.07	97.88	94.17
P_CN_012	30309268	4576699468	0	39.9	97.8	93.86
P_CP_006	28076984	4239624584	0	39.81	97.44	93.07
P_CP_008	31702334	4787052434	0	39.91	97.84	94.03
P_CP_032	25676296	3877120696	0	39.97	97.74	93.74
P_CP_035	29835996	4505235396	0	40	97.77	93.89
P_CR_019	31028688	4685331888	0.08	39.79	98.08	94.73
P_CR_020	31310076	4727821476	0	39.63	97.8	93.86
P_CS_002	25437590	3841076090	0	40.08	97.58	93.27
P_CS_013	26331094	3975995194	0.08	39.77	97.93	94.39
P_CT_022	26911460	4063630460	0.04	39.74	97.63	93.62
P_CV_030	30104680	4545806680	0	39.9	97.94	94.29
P_CV_041	26359112	3980225912	0	40.08	97.69	93.53
P_HA_017	31718004	4789418604	0	39.94	97.85	94.08
P_HA_018	30461846	4599738746	0	40.36	97.6	93.56
P_HG_012	29930372	4519486172	0	39.99	97.39	92.99
P_HS_004	31257564	4719892164	0	39.88	97.45	93.1
P_MC_005	26357690	3980011190	0.04	39.55	97.82	94.08
P_MC_010	28042578	4234429278	0	39.69	97.29	92.67
P_MC_017	30830998	4655480698	0	39.59	97.72	93.82
P_MC_018	28809700	4350264700	0	39.85	97.45	93.12
P_MC_019	27211288	4108904488	0	39.81	97.26	92.63
P_MC_021	28738798	4339558498	0	39.9	97.39	92.98
P_MC_022	29634264	4474773864	0	39.88	97.29	92.74
P_MC_023	33912078	5120723778	0	39.94	97.41	93.09
P_MC_024	33996726	5133505626	0	39.93	97.44	93.14
P_MC_025	29505504	4455331104	0	39.93	97.45	93.16
P_MD_009	25519474	3853440574	0	40.21	97.39	93.04
P_MF_016	33240276	5019281676	0	39.78	97.45	93.11
P_MF_048	26319496	3974243896	0	39.67	97.35	92.86
P_ML_003	29339580	4430276580	0	39.93	97.47	93.15
P_ML_007	29223302	4412718602	0	39.77	97.43	93.1
P_MS_001	27377192	4133955992	0	39.76	97.24	92.56
P_MS_002	28524966	4307269866	0	39.97	97.26	92.6
P_MS_026	26074956	3937318356	0	39.55	97.42	92.98
P_MS_031	28233448	4263250648	0	40.27	97.39	93.01
P_MV_002	32134396	4852293796	0	39.82	97.43	93.17
P_NC_002	28023420	4231536420	0	40.28	97.42	93.11
P_NC_003	29182114	4406499214	0	39.66	97.5	93.26
P_NC_004	30273104	4571238704	0	39.56	97.45	93.09
P_NRO1	28563820	4313136820	0	39.77	97.39	92.98
P_NT_001	27768210	4192999710	0	39.72	97.46	93.15
P_NT_002	27928136	4217148536	0	40.08	97.27	92.66
P_NT_003	29656036	4478061436	0	39.6	97.3	92.63
P_NT_008	27699418	4182612118	0.04	39.71	97.88	94.22
P_NT_009	33114708	5000320908	0	39.53	97.53	93.3
P_NT_011	27108308	4093354508	0	39.7	97.33	92.75
P_PM_001	30079828	4542054028	0	40.44	97.4	92.96
P_QA_022	31759722	4795718022	0	39.99	97.46	93.19
P_QB_011	28298512	4273075312	0.04	39.55	97.62	93.55
P_QC_005	33268148	5023490348	0.04	39.27	97.77	93.92
P_QC_006	30538028	4611242228	0	39.83	97.54	93.38
P_QC_009	30963502	4675488802	0	39.88	97.4	92.99
P_QC_015	27340598	4128430298	0	40.05	97.38	92.89
P_QP_001	29035652	4384383452	0	39.59	97.28	92.61
P_QP_003	25172234	3801007334	0	40.06	97.37	92.94
P_QQ_029	29626896	4473661296	0	39.89	97.4	92.98
P_RP_001	29543688	4461096888	0.04	39.61	97.71	93.84
P_RP_002	25285840	3818161840	0	39.99	97.56	93.38
P_RP_003	31202306	4711548206	0	40.32	97.4	93.03
P_RP_006	29856998	4508406698	0	39.63	97.39	92.98
P_RP_007	40397222	6099980522	0	39.89	97.49	93.29
P_RQ_008	30662090	4629975590	0	39.76	97.53	93.38
P_SC_013	27358026	4131061926	0	40.16	97.41	93.1
P_SC_014	26941984	4068239584	0	39.66	97.49	93.23
P_SC_017	28778632	4345573432	0	39.92	97.34	92.89
P_SC_019	30176368	4556631568	0	39.84	97.45	93.18
P_SL_028	27940034	4218945134	0	39.7	97.37	92.91
P_SL_030	28880078	4360891778	0	39.8	97.37	92.89
P_SL_031	26180448	3953247648	0	39.97	97.33	92.85
P_SR_021	27429664	4141879264	0	39.98	97.39	92.97
P_SR_023	25757486	3889380386	0	39.78	97.34	92.8
P_SR_027	30083870	4542664370	0	39.72	97.44	93.13
P_SS_003	27476936	4149017336	0	39.97	97.29	92.73
P_SS_004	25790030	3894294530	0.04	40.41	97.77	94.01
P_SS_005	29964082	4524576382	0.03	39.73	97.86	94.23
P_SS_006	27098734	4091908834	0	39.58	97.39	92.98
P_SS_009	29322382	4427679682	0	40.53	97.51	93.38
P_TA_004	28313724	4275372324	0	39.9	97.49	93.26
P_TA_005	25845558	3902679258	0	39.83	97.4	93.08
P_TC_047	29623578	4473160278	0	39.74	97.37	92.89
P_TF_019	26942012	4068243812	0	40.23	97.41	93.09
P_TI_030	30416478	4592888178	0	40.37	97.33	92.89
P_TI_050	31179992	4708178792	0	39.72	97.22	92.52
P_TM_003	26460742	3995572042	0	39.71	97.43	93.13
P_VB_010	30134132	4550253932	0	40.02	97.5	93.29
P_VB_014	28209708	4259665908	0	40.05	97.46	93.22
P_VB_016	28503226	4303987126	0	40.44	97.37	93.03
P_VB_021	28581808	4315853008	0	39.72	97.33	92.84
P_VB_022	27218158	4109941858	0	39.47	97.45	93.08
P_VB_024	30292538	4574173238	0	39.91	97.39	93
P_VP_020	26593448	4015610648	0	40.02	97.49	93.25
P_VP_021	27012180	4078839180	0	39.76	97.45	93.19
P_VP_026	25987720	3924145720	0	39.91	97.33	92.83
P_VP_056	33896308	5118342508	0	39.9	97.23	92.65
P_VP_060	33975526	5130304426	0	39.64	97.24	92.59
P_VP_061	25628884	3869961484	0	39.67	97.19	92.42
P_VP_062	29745082	4491507382	0	39.87	97.44	93.18
P_VP_063	29583668	4467133868	0	40.47	97.52	93.39
P_VP_064	31827346	4805929246	0	39.87	97.34	92.92
P_VP_066	25362116	3829679516	0	40.17	97.37	92.93
P_VP_070	25510278	3852051978	0	39.62	97.4	93.03
P_VR_001	27368016	4132570416	0	39.48	97.49	93.24
P_VR_002	28787334	4346887434	0	40.13	97.43	93.18
P_VR_003	26308594	3972597694	0	39.63	97.41	93.09
P_VR_006	28552006	4311352906	0	39.85	97.38	92.95
P_VR_020	29257752	4417920552	0	39.55	97.53	93.34
	2.97189e+07	4.48755e+09	0.00492683	39.9681	97.6033	93.4899

## Sheet: TableS3
Sample	HQ_Reads	HQ_Reads(%)	HQ_Data(bp)	HQ_Data(%)	Sequence_Depth
ANAB12	29045458	0.9658	4330949561	0.9537	4.74
ANAB22	26069848	0.9629	3885635600	0.9504	4.26
ANAB23	31844050	0.9631	4750585598	0.9515	5.2
ANAB24	30035814	0.9645	4481091005	0.953	4.91
ANAB43	31696006	0.9631	4731506320	0.9521	5.18
ANAB98	33202452	0.9661	4957491596	0.9553	5.43
ANAP58	32949480	0.9715	4920278010	0.9608	5.39
ANAR49	30747332	0.9658	4587825796	0.9543	5.03
ANBA82	25396064	0.9631	3782674869	0.95	4.14
ANCA25	27943668	0.9717	4176600853	0.9618	4.57
ANCA28	28923956	0.9621	4312194585	0.9499	4.72
ANCA29	29405566	0.9662	4388022098	0.9548	4.81
ANCA80	24923160	0.9651	3713912279	0.9524	4.07
ANCI74	29295946	0.9676	4371527308	0.9562	4.79
ANCI75	24564764	0.9636	3663394387	0.9517	4.01
ANER100	29562882	0.963	4411911317	0.9517	4.83
ANER102	29283454	0.9652	4370784849	0.9541	4.79
ANGI52	35325324	0.9706	5276807893	0.9602	5.78
ANJA31	26238402	0.9639	3909875753	0.9513	4.28
ANJE34	24488180	0.9634	3648782986	0.9506	4
ANMA104	29946920	0.9653	4467362891	0.9536	4.89
ANRN41	29771496	0.9658	4446290515	0.9553	4.87
ANRN94	30407684	0.9648	4539894740	0.9539	4.97
ANRN95	31743170	0.9667	4742264699	0.9564	5.19
ANRN96	30326356	0.9653	4528316885	0.9546	4.96
ANRR85	29745950	0.9654	4436802851	0.9536	4.86
ANRR86	31088082	0.9665	4641904508	0.9557	5.08
ANRR88	31477572	0.9656	4701428440	0.9551	5.15
ANRR89	30424452	0.9659	4546859955	0.956	4.98
ANSB103	25964316	0.9646	3869442146	0.9521	4.24
ANSB16	30084728	0.9624	4488819305	0.951	4.92
ANSP99	32092494	0.9666	4793607557	0.9561	5.25
ANSR77	24617020	0.9639	3668691034	0.9513	4.02
ANSS10	25886888	0.9648	3858072595	0.9522	4.23
ANSS5	29850134	0.9597	4456841317	0.9489	4.88
ANSS81	26293192	0.9629	3918408723	0.9504	4.29
ANSS9	30583598	0.9631	4561886953	0.9514	5
ANTU57	25543114	0.9615	3805810614	0.9487	4.17
ANVA32	27336014	0.9646	4070030351	0.9511	4.46
C_BACON	24645966	0.9651	3673238012	0.9526	4.02
C_BOOTH5	29368514	0.9654	4381816833	0.9539	4.8
C_BOOTH7	30755916	0.968	4595859883	0.958	5.03
C_BOOTH8	28677502	0.9651	4280940265	0.9541	4.69
C_CHOQUE	30168334	0.9662	4503011010	0.9551	4.93
C_COSTA	26262618	0.9646	3915239289	0.9523	4.29
C_DUKE7	29507552	0.9651	4405068021	0.9542	4.83
C_EDRAN	27078840	0.9714	4030492559	0.9575	4.41
C_ESTHER	31899984	0.9688	4742958498	0.9539	5.2
C_FAIRC	31242776	0.9647	4666334274	0.9542	5.11
C_FUERTE	25092798	0.9634	3741072283	0.9512	4.1
C_G755	33001946	0.963	4930320183	0.9528	5.4
C_GOTT	31827652	0.9659	4728274115	0.9503	5.18
C_GRIP	30779652	0.9687	4577073941	0.954	5.01
C_GWEN	27125590	0.9638	4043455087	0.9514	4.43
C_HULUM	27035830	0.9712	4037601713	0.9605	4.42
C_ITZAMA	26663286	0.9713	3983649326	0.9611	4.36
C_KANOLA	29477706	0.9627	4399660726	0.9515	4.82
C_LINDA	33213272	0.9677	4963848757	0.9578	5.44
C_LORENA	29811590	0.9659	4451587492	0.9552	4.88
C_MAYAPA	24433488	0.9681	3644880268	0.9564	3.99
C_MONROE	32543486	0.9682	4861342505	0.9578	5.32
C_NA2011	30084110	0.9671	4492330905	0.9564	4.92
C_PAPE2	24426578	0.9677	3631517654	0.9527	3.98
C_PAPELI	25261402	0.9627	3767098370	0.9507	4.13
C_REED	30354886	0.9696	4522577717	0.9567	4.95
C_RUHELE	31608486	0.9611	4719561489	0.9503	5.17
C_SAN	29117344	0.9706	4333059975	0.9565	4.75
C_SANTA	42871742	0.9594	6395888175	0.9479	7.01
C_SANTAN	29641198	0.9664	4426619544	0.9558	4.85
C_SARDI	30733872	0.9641	4581499790	0.9517	5.02
C_SIMOND	32258600	0.9645	4816077071	0.9536	5.28
C_TP_TP	28723280	0.9689	4273708540	0.9547	4.68
C_TRAPP	43155554	0.9721	6421584677	0.9579	7.03
C_TRINID	24640358	0.9666	3674934083	0.9547	4.03
C_VILL	29223572	0.9722	4355084091	0.9595	4.77
C_WALDIN	29970396	0.964	4470698252	0.9523	4.9
C_ZUTANO	26631366	0.9649	3967076834	0.9519	4.35
HASS_23	32790674	0.9686	4877074644	0.9541	5.34
HASS_32	30962286	0.9668	4604117793	0.952	5.04
HASS	30170254	0.963	4502250415	0.9517	4.93
HSS11002	33519842	0.9674	4985119760	0.9528	5.46
L306	30884404	0.9681	4608279609	0.9567	5.05
L358	31993848	0.9632	4774673994	0.952	5.23
L384	32728926	0.9659	4890964966	0.9559	5.36
L417	29958082	0.9657	4469854872	0.9542	4.9
P_AN_010	29631724	0.9651	4420462643	0.9535	4.84
P_AN_015	26614900	0.9658	3968903329	0.9538	4.35
P_BO_015	29880062	0.9665	4460756081	0.9556	4.89
P_BO_018	31039484	0.9655	4632585355	0.9543	5.07
P_BO_021	31687494	0.9621	4728202081	0.9508	5.18
P_BO_022	31318726	0.9608	4674982500	0.9498	5.12
P_CB_007	24554322	0.9637	3658624904	0.9509	4.01
P_CC_036	29594266	0.9677	4416498360	0.9564	4.84
P_CC_037	29314382	0.9646	4370747357	0.9525	4.79
P_CC_042	24455796	0.9649	3646421891	0.9528	3.99
P_CC_044	27252020	0.9648	4058706986	0.9516	4.45
P_CL_006	29291050	0.9667	4373309999	0.9558	4.79
P_CM_001	29534390	0.9701	4400003029	0.9571	4.82
P_CN_008	29953726	0.9664	4469373769	0.955	4.9
P_CN_012	29280574	0.9661	4369368094	0.9547	4.79
P_CP_006	27215796	0.9693	4048154204	0.9548	4.43
P_CP_008	30617166	0.9658	4570988402	0.9549	5.01
P_CP_032	24851226	0.9679	3704942690	0.9556	4.06
P_CP_035	28849294	0.9669	4302286662	0.955	4.71
P_CR_019	30177356	0.9726	4509206364	0.9624	4.94
P_CR_020	30259926	0.9665	4514567811	0.9549	4.95
P_CS_002	24517522	0.9638	3654209171	0.9514	4
P_CS_013	25511566	0.9689	3809122529	0.958	4.17
P_CT_022	26053570	0.9681	3880360001	0.9549	4.25
P_CV_030	29164036	0.9688	4354732108	0.958	4.77
P_CV_041	25489606	0.967	3802444470	0.9553	4.17
P_HA_017	30652606	0.9664	4576093800	0.9555	5.01
P_HA_018	29496000	0.9683	4391272620	0.9547	4.81
P_HG_012	28994114	0.9687	4311482470	0.954	4.72
P_HS_004	30318596	0.97	4511014580	0.9557	4.94
P_MC_005	25604394	0.9714	3817990827	0.9593	4.18
P_MC_010	27104578	0.9666	4029550828	0.9516	4.41
P_MC_017	29930938	0.9708	4459851018	0.958	4.89
P_MC_018	27912996	0.9689	4153647430	0.9548	4.55
P_MC_019	26263486	0.9652	3903161611	0.9499	4.28
P_MC_021	27807598	0.9676	4134268938	0.9527	4.53
P_MC_022	28625502	0.966	4253614565	0.9506	4.66
P_MC_023	32822580	0.9679	4879162756	0.9528	5.34
P_MC_024	32923316	0.9684	4895873089	0.9537	5.36
P_MC_025	28562084	0.968	4247281330	0.9533	4.65
P_MD_009	24713512	0.9684	3675194101	0.9537	4.03
P_MF_016	32208848	0.969	4793565287	0.955	5.25
P_MF_048	25462948	0.9675	3787573939	0.953	4.15
P_ML_003	28441904	0.9694	4230795563	0.955	4.63
P_ML_007	28302532	0.9685	4208798373	0.9538	4.61
P_MS_001	26444344	0.9659	3930957362	0.9509	4.31
P_MS_002	27571776	0.9666	4097554095	0.9513	4.49
P_MS_026	25285930	0.9697	3760986431	0.9552	4.12
P_MS_031	27308390	0.9672	4060024394	0.9523	4.45
P_MV_002	31114916	0.9683	4624437897	0.953	5.07
P_NC_002	27119798	0.9678	4030879698	0.9526	4.42
P_NC_003	28298480	0.9697	4210764532	0.9556	4.61
P_NC_004	29369722	0.9702	4369173588	0.9558	4.79
P_NRO1	27657842	0.9683	4113295317	0.9537	4.51
P_NT_001	26925066	0.9696	4005746564	0.9553	4.39
P_NT_002	26977046	0.9659	4010565959	0.951	4.39
P_NT_003	28682960	0.9672	4266704443	0.9528	4.67
P_NT_008	26966350	0.9735	4022004052	0.9616	4.41
P_NT_009	32159932	0.9712	4786030969	0.9571	5.24
P_NT_011	26230886	0.9676	3901139429	0.953	4.27
P_PM_001	29125470	0.9683	4333555228	0.9541	4.75
P_QA_022	30748918	0.9682	4573171451	0.9536	5.01
P_QB_011	27365922	0.967	4077361486	0.9542	4.47
P_QC_005	32315248	0.9714	4814455202	0.9584	5.27
P_QC_006	29624658	0.9701	4409020891	0.9561	4.83
P_QC_009	29990758	0.9686	4462538897	0.9545	4.89
P_QC_015	26485282	0.9687	3938251643	0.9539	4.31
P_QP_001	28067040	0.9666	4173211256	0.9518	4.57
P_QP_003	24347984	0.9673	3621337445	0.9527	3.97
P_QQ_029	28591926	0.9651	4255172431	0.9512	4.66
P_RP_001	28655982	0.97	4268655973	0.9569	4.68
P_RP_002	24565882	0.9715	3657694799	0.958	4.01
P_RP_003	30197508	0.9678	4491625188	0.9533	4.92
P_RP_006	28921632	0.9687	4300786677	0.9539	4.71
P_RP_007	39103380	0.968	5818441519	0.9538	6.37
P_RQ_008	29726058	0.9695	4424146276	0.9555	4.85
P_SC_013	26487212	0.9682	3938040804	0.9533	4.31
P_SC_014	26141522	0.9703	3889066935	0.956	4.26
P_SC_017	27833566	0.9672	4137803737	0.9522	4.53
P_SC_019	29238148	0.9689	4348124359	0.9542	4.76
P_SL_028	27050536	0.9682	4023143560	0.9536	4.41
P_SL_030	27968776	0.9684	4159852866	0.9539	4.56
P_SL_031	25295742	0.9662	3761855080	0.9516	4.12
P_SR_021	26562582	0.9684	3950954327	0.9539	4.33
P_SR_023	24921406	0.9675	3706903680	0.9531	4.06
P_SR_027	29120240	0.968	4330645691	0.9533	4.74
P_SS_003	26549372	0.9662	3945229236	0.9509	4.32
P_SS_004	25043242	0.971	3730684349	0.958	4.09
P_SS_005	29074602	0.9703	4335625801	0.9582	4.75
P_SS_006	26236008	0.9682	3902306731	0.9537	4.27
P_SS_009	28321422	0.9659	4215770536	0.9521	4.62
P_TA_004	27466350	0.9701	4085782476	0.9557	4.48
P_TA_005	25037558	0.9687	3722462356	0.9538	4.08
P_TC_047	28691178	0.9685	4267329365	0.954	4.67
P_TF_019	26073630	0.9678	3877715660	0.9532	4.25
P_TI_030	29370954	0.9656	4366799945	0.9508	4.78
P_TI_050	30098148	0.9653	4473611856	0.9502	4.9
P_TM_003	25633958	0.9688	3813181971	0.9544	4.18
P_VB_010	29132216	0.9668	4335487900	0.9528	4.75
P_VB_014	27294932	0.9676	4060928537	0.9533	4.45
P_VB_016	27531770	0.9659	4093233675	0.951	4.48
P_VB_021	27646440	0.9673	4109030323	0.9521	4.5
P_VB_022	26397254	0.9698	3926730161	0.9554	4.3
P_VB_024	29364380	0.9694	4365628968	0.9544	4.78
P_VP_020	25800424	0.9702	3837315169	0.9556	4.2
P_VP_021	26179126	0.9692	3892635242	0.9543	4.26
P_VP_026	25112606	0.9663	3733459374	0.9514	4.09
P_VP_056	32672362	0.9639	4854593561	0.9485	5.32
P_VP_060	32803928	0.9655	4875819840	0.9504	5.34
P_VP_061	24720304	0.9645	3672859019	0.9491	4.02
P_VP_062	28799922	0.9682	4282136675	0.9534	4.69
P_VP_063	28620266	0.9674	4259288602	0.9535	4.67
P_VP_064	30743334	0.9659	4569523377	0.9508	5.01
P_VP_066	24532130	0.9673	3647684589	0.9525	4
P_VP_070	24690048	0.9678	3669979569	0.9527	4.02
P_VR_001	26546440	0.97	3949155593	0.9556	4.33
P_VR_002	27844308	0.9672	4141369106	0.9527	4.54
P_VR_003	25469182	0.9681	3786840609	0.9532	4.15
P_VR_006	27613898	0.9671	4106396452	0.9525	4.5
P_VR_020	28409216	0.971	4226215295	0.9566	4.63
	2.87356e+07	0.966935	4.28089e+09	0.95392	4.68941

## Sheet: TableS4
Sample	Total_reads	Mapped_reads	Mapping_rate	Dup_nums	Dup_rate
ANAB12	29045458	28877991	0.9942	2900790	0.0999
ANAB22	26069848	24951580	0.9571	2598350	0.0997
ANAB23	31844050	31444985	0.9875	3493005	0.1097
ANAB24	30035814	29894936	0.9953	3155427	0.1051
ANAB43	31696006	31523545	0.9946	3693153	0.1165
ANAB98	33202452	33010708	0.9942	3865633	0.1164
ANAP58	32949480	32676605	0.9917	5446392	0.1653
ANAR49	30747332	30391389	0.9884	3285666	0.1069
ANBA82	25396064	25261746	0.9947	2509376	0.0988
ANCA25	27943668	27684645	0.9907	5275150	0.1888
ANCA28	28923956	28746425	0.9939	3830640	0.1324
ANCA29	29405566	29344187	0.9979	2997831	0.1019
ANCA80	24923160	24796588	0.9949	2539105	0.1019
ANCI74	29295946	28836043	0.9843	3037277	0.1037
ANCI75	24564764	24397122	0.9932	2475068	0.1008
ANER100	29562882	29511899	0.9983	3518856	0.119
ANER102	29283454	29151011	0.9955	3097855	0.1058
ANGI52	35325324	35247812	0.9978	6327854	0.1791
ANJA31	26238402	26073988	0.9937	2541851	0.0969
ANJE34	24488180	24346762	0.9942	2537029	0.1036
ANMA104	29946920	29768701	0.994	3236704	0.1081
ANRN41	29771496	29643421	0.9957	3374872	0.1134
ANRN94	30407684	30339000	0.9977	3741423	0.123
ANRN95	31743170	31666343	0.9976	3412136	0.1075
ANRN96	30326356	30218962	0.9965	3353001	0.1106
ANRR85	29745950	29460315	0.9904	3074966	0.1034
ANRR86	31088082	30956243	0.9958	3700699	0.119
ANRR88	31477572	31251704	0.9928	3336067	0.106
ANRR89	30424452	30012317	0.9865	3716362	0.1222
ANSB103	25964316	25762970	0.9922	2602150	0.1002
ANSB16	30084728	29619709	0.9845	3083640	0.1025
ANSP99	32092494	32006317	0.9973	3681284	0.1147
ANSR77	24617020	23842472	0.9685	2166427	0.088
ANSS10	25886888	25739961	0.9943	2546212	0.0984
ANSS5	29850134	28611116	0.9585	3601832	0.1207
ANSS81	26293192	26129989	0.9938	2445492	0.093
ANSS9	30583598	30451831	0.9957	2962936	0.0969
ANTU57	25543114	25414927	0.995	2496169	0.0977
ANVA32	27336014	27142835	0.9929	2527994	0.0925
C_BACON	24645966	24563369	0.9966	2080294	0.0844
C_BOOTH5	29368514	29289106	0.9973	2689382	0.0916
C_BOOTH7	30755916	30662714	0.997	4028049	0.131
C_BOOTH8	28677502	28544784	0.9954	3293697	0.1149
C_CHOQUE	30168334	30108763	0.998	3245305	0.1076
C_COSTA	26262618	26171401	0.9965	2608215	0.0993
C_DUKE7	29507552	29423373	0.9971	2846107	0.0965
C_EDRAN	27078840	27020725	0.9979	3254614	0.1202
C_ESTHER	31899984	31834038	0.9979	3721550	0.1167
C_FAIRC	31242776	31107486	0.9957	3032745	0.0971
C_FUERTE	25092798	25042608	0.998	2497379	0.0995
C_G755	33001946	32796450	0.9938	4056776	0.1229
C_GOTT	31827652	31765039	0.998	3827504	0.1203
C_GRIP	30779652	30721439	0.9981	3578139	0.1163
C_GWEN	27125590	27044799	0.997	2832325	0.1044
C_HULUM	27035830	26979385	0.9979	4047794	0.1497
C_ITZAMA	26663286	26554203	0.9959	4167872	0.1563
C_KANOLA	29477706	29370235	0.9964	2887566	0.098
C_LINDA	33213272	33004684	0.9937	4368067	0.1315
C_LORENA	29811590	29703954	0.9964	2783404	0.0934
C_MAYAPA	24433488	24348496	0.9965	2354997	0.0964
C_MONROE	32543486	32447844	0.9971	3694094	0.1135
C_NA2011	30084110	29955778	0.9957	3138622	0.1043
C_PAPE2	24426578	24325381	0.9959	2679738	0.1097
C_PAPELI	25261402	25170802	0.9964	2795207	0.1107
C_REED	30354886	30224355	0.9957	4002193	0.1318
C_RUHELE	31608486	31473556	0.9957	4323828	0.1368
C_SAN	29117344	28970880	0.995	3346361	0.1149
C_SANTA	42871742	42730466	0.9967	4204673	0.0981
C_SANTAN	29641198	29564738	0.9974	3007191	0.1015
C_SARDI	30733872	30658977	0.9976	3166940	0.103
C_SIMOND	32258600	32185854	0.9977	3285535	0.1018
C_TP_TP	28723280	28607946	0.996	3568551	0.1242
C_TRAPP	43155554	43027033	0.997	3385678	0.0785
C_TRINID	24640358	24552342	0.9964	2337714	0.0949
C_VILL	29223572	29172826	0.9983	3648259	0.1248
C_WALDIN	29970396	29879139	0.997	2830870	0.0945
C_ZUTANO	26631366	26551185	0.997	2517653	0.0945
HASS	30170254	30086673	0.9972	3234789	0.1072
HASS_23	32790674	32742488	0.9985	3969650	0.1211
HASS_32	30962286	30923883	0.9988	4078510	0.1317
HSS11002	33519842	33484672	0.999	3345198	0.0998
L306	30884404	30731605	0.9951	3683465	0.1193
L358	31993848	31780030	0.9933	4485773	0.1402
L384	32728926	32539283	0.9942	4618974	0.1411
L417	29958082	29777653	0.994	3379243	0.1128
P_AN_010	29631724	29485144	0.9951	2447771	0.0826
P_AN_015	26614900	26478849	0.9949	2351240	0.0883
P_BO_015	29880062	29755273	0.9958	2963985	0.0992
P_BO_018	31039484	30943209	0.9969	3278570	0.1056
P_BO_021	31687494	31489947	0.9938	3339402	0.1054
P_BO_022	31318726	31151053	0.9946	4175343	0.1333
P_CB_007	24554322	24459053	0.9961	2670007	0.1087
P_CC_036	29594266	29461797	0.9955	3398001	0.1148
P_CC_037	29314382	29188779	0.9957	2772476	0.0946
P_CC_042	24455796	24393975	0.9975	2323253	0.095
P_CC_044	27252020	27111103	0.9948	2586240	0.0949
P_CL_006	29291050	29145199	0.995	2854003	0.0974
P_CM_001	29534390	29415028	0.996	3854530	0.1305
P_CN_008	29953726	29802218	0.9949	3014315	0.1006
P_CN_012	29280574	29122347	0.9946	2914287	0.0995
P_CP_006	27215796	27058115	0.9942	3130873	0.115
P_CP_008	30617166	30474561	0.9953	3089830	0.1009
P_CP_032	24851226	24737429	0.9954	2315452	0.0932
P_CP_035	28849294	28650616	0.9931	2866342	0.0994
P_CR_019	30177356	30092603	0.9972	4748420	0.1574
P_CR_020	30259926	30167416	0.9969	3069356	0.1014
P_CS_002	24517522	24392314	0.9949	2390105	0.0975
P_CS_013	25511566	25403449	0.9958	5656325	0.2217
P_CT_022	26053570	25892685	0.9938	4558525	0.175
P_CV_030	29164036	29018431	0.995	3033179	0.104
P_CV_041	25489606	25435183	0.9979	2447422	0.096
P_HA_017	30652606	30504335	0.9952	3056968	0.0997
P_HA_018	29496000	29299884	0.9934	3165864	0.1073
P_HG_012	28994114	28849410	0.995	3013138	0.1039
P_HS_004	30318596	30132429	0.9939	3548549	0.117
P_MC_005	25604394	25455246	0.9942	3683280	0.1439
P_MC_010	27104578	26954930	0.9945	4080242	0.1505
P_MC_017	29930938	29808052	0.9959	3695817	0.1235
P_MC_018	27912996	27775490	0.9951	3585748	0.1285
P_MC_019	26263486	26190135	0.9972	3358632	0.1279
P_MC_021	27807598	27645622	0.9942	3162905	0.1137
P_MC_022	28625502	28541392	0.9971	3004445	0.105
P_MC_023	32822580	32651628	0.9948	4102853	0.125
P_MC_024	32923316	32754267	0.9949	3923320	0.1192
P_MC_025	28562084	28416894	0.9949	3363151	0.1177
P_MD_009	24713512	24549437	0.9934	2770861	0.1121
P_MF_016	32208848	32014928	0.994	4109872	0.1276
P_MF_048	25462948	25346842	0.9954	3064459	0.1203
P_ML_003	28441904	28286030	0.9945	3414358	0.12
P_ML_007	28302532	28219081	0.9971	3352967	0.1185
P_MS_001	26444344	26364853	0.997	2939530	0.1112
P_MS_002	27571776	27404554	0.9939	3398602	0.1233
P_MS_026	25285930	25172368	0.9955	3025618	0.1197
P_MS_031	27308390	27150180	0.9942	3329151	0.1219
P_MV_002	31114916	30893593	0.9929	3921907	0.126
P_NC_002	27119798	26972820	0.9946	3073247	0.1133
P_NC_003	28298480	28190839	0.9962	3029019	0.107
P_NC_004	29369722	29288725	0.9972	3612201	0.123
P_NRO1	27657842	27527761	0.9953	2925418	0.1058
P_NT_001	26925066	26844587	0.997	3186273	0.1183
P_NT_002	26977046	26823876	0.9943	3027286	0.1122
P_NT_003	28682960	28525632	0.9945	3659741	0.1276
P_NT_008	26966350	26879087	0.9968	3298428	0.1223
P_NT_009	32159932	32060454	0.9969	3601576	0.112
P_NT_011	26230886	26145041	0.9967	3178316	0.1212
P_PM_001	29125470	28880366	0.9916	3006022	0.1032
P_QA_022	30748918	30651660	0.9968	3591975	0.1168
P_QB_011	27365922	27280507	0.9969	3876011	0.1416
P_QC_005	32315248	32145319	0.9947	5357572	0.1658
P_QC_006	29624658	29454461	0.9943	3713460	0.1254
P_QC_009	29990758	29925724	0.9978	3748172	0.125
P_QC_015	26485282	26335868	0.9944	3031569	0.1145
P_QP_001	28067040	27860291	0.9926	3038522	0.1083
P_QP_003	24347984	24237877	0.9955	2694359	0.1107
P_QQ_029	28591926	28393507	0.9931	3738395	0.1308
P_RP_001	28655982	28508132	0.9948	3949309	0.1378
P_RP_002	24565882	24478805	0.9965	2647788	0.1078
P_RP_003	30197508	29953270	0.9919	3835022	0.127
P_RP_006	28921632	28819991	0.9965	3119488	0.1079
P_RP_007	39103380	38892000	0.9946	4723882	0.1208
P_RQ_008	29726058	29681116	0.9985	3622828	0.1219
P_SC_013	26487212	26345032	0.9946	2969753	0.1121
P_SC_014	26141522	26088738	0.998	3143117	0.1202
P_SC_017	27833566	27692872	0.9949	3480498	0.125
P_SC_019	29238148	29085086	0.9948	3818893	0.1306
P_SL_028	27050536	26931620	0.9956	3283658	0.1214
P_SL_030	27968776	27823921	0.9948	3197507	0.1143
P_SL_031	25295742	25153126	0.9944	2789340	0.1103
P_SR_021	26562582	26399923	0.9939	2996858	0.1128
P_SR_023	24921406	24778057	0.9942	3273543	0.1314
P_SR_027	29120240	29021295	0.9966	3578790	0.1229
P_SS_003	26549372	26420612	0.9952	3186202	0.12
P_SS_004	25043242	24867048	0.993	2783941	0.1112
P_SS_005	29074602	28991194	0.9971	3689896	0.1269
P_SS_006	26236008	26057395	0.9932	3065145	0.1168
P_SS_009	28321422	28117341	0.9928	3067248	0.1083
P_TA_004	27466350	27333020	0.9951	3442882	0.1253
P_TA_005	25037558	24929709	0.9957	2922722	0.1167
P_TC_047	28691178	28399979	0.9899	3298179	0.115
P_TF_019	26073630	25967812	0.9959	2806844	0.1077
P_TI_030	29370954	29148180	0.9924	3570762	0.1216
P_TI_050	30098148	29942406	0.9948	4378602	0.1455
P_TM_003	25633958	25516591	0.9954	2996883	0.1169
P_VB_010	29132216	29047566	0.9971	2810816	0.0965
P_VB_014	27294932	27212374	0.997	3296937	0.1208
P_VB_016	27531770	27282725	0.991	2798210	0.1016
P_VB_021	27646440	27516503	0.9953	3295278	0.1192
P_VB_022	26397254	26276892	0.9954	2954245	0.1119
P_VB_024	29364380	29213393	0.9949	3164938	0.1078
P_VP_020	25800424	25718901	0.9968	2856362	0.1107
P_VP_021	26179126	26065630	0.9957	2985786	0.1141
P_VP_026	25112606	25035570	0.9969	2968364	0.1182
P_VP_056	32672362	32584485	0.9973	4729307	0.1447
P_VP_060	32803928	32622948	0.9945	4636304	0.1413
P_VP_061	24720304	24625497	0.9962	3513718	0.1421
P_VP_062	28799922	28718868	0.9972	3608585	0.1253
P_VP_063	28620266	28364990	0.9911	3231578	0.1129
P_VP_064	30743334	30612934	0.9958	3887952	0.1265
P_VP_066	24532130	24449747	0.9966	2478256	0.101
P_VP_070	24690048	24634472	0.9977	2813329	0.1139
P_VR_001	26546440	26476960	0.9974	3223080	0.1214
P_VR_002	27844308	27782566	0.9978	3166484	0.1137
P_VR_003	25469182	25402069	0.9974	3128233	0.1228
P_VR_006	27613898	27534349	0.9971	3198389	0.1158
P_VR_020	28409216	28326805	0.9971	3413795	0.1202
	2.87356e+07	2.85864e+07	0.994781	3.325e+06	0.115548

## Sheet: TableS5
Sample	Coverage ≥1(%)	Coverage ≥4(%)	Coverage ≥10(%)	Coverage ≥20(%)
ANBA82	0.7835	0.4035	0.0405	0.011
ANER102	0.86	0.4848	0.0486	0.0114
ANAR49	0.7997	0.4891	0.0594	0.0148
ANSB16	0.8029	0.4843	0.0557	0.0132
P_AN_015	0.7863	0.417	0.0443	0.0129
P_SC_017	0.7843	0.4242	0.044	0.0124
P_AN_010	0.7921	0.465	0.0574	0.0153
C_MAYAPA	0.8258	0.3796	0.0321	0.01
P_MF_048	0.7896	0.3928	0.0378	0.0108
C_PAPE2	0.764	0.3474	0.0358	0.0132
P_RQ_008	0.8868	0.4675	0.0404	0.0115
P_SC_013	0.7767	0.3975	0.0408	0.0121
P_BO_022	0.8015	0.4775	0.0543	0.0143
C_GOTT	0.8675	0.5384	0.0653	0.0102
C_NA2011	0.8587	0.5152	0.0566	0.0107
C_TRAPP	0.8252	0.6288	0.1586	0.0253
P_HA_017	0.802	0.4737	0.0574	0.0167
C_REED	0.8122	0.4543	0.0514	0.0154
P_CB_007	0.7855	0.3774	0.0377	0.0104
P_MS_026	0.7759	0.3831	0.0374	0.0114
P_RP_001	0.8023	0.4391	0.0477	0.0133
P_VB_022	0.7867	0.4242	0.0423	0.0105
P_VP_026	0.8248	0.3791	0.0325	0.0098
P_VR_003	0.8244	0.4177	0.0371	0.0078
P_MC_017	0.8036	0.4691	0.0538	0.0139
P_CV_041	0.842	0.4058	0.0377	0.011
ANAB23	0.8068	0.5061	0.0639	0.0147
ANCA80	0.7755	0.3788	0.0379	0.0114
ANSP99	0.8608	0.5412	0.0661	0.0114
ANRN96	0.8619	0.5054	0.054	0.0111
ANSS5	0.8609	0.4746	0.0435	0.0095
ANRR86	0.8801	0.5403	0.0577	0.0089
C_DUKE7	0.8354	0.4811	0.0528	0.0129
P_CP_032	0.7727	0.3823	0.0389	0.012
P_MC_022	0.8016	0.4559	0.0521	0.0134
P_CC_036	0.7894	0.4588	0.0539	0.0148
P_CS_013	0.7908	0.3249	0.0288	0.0098
P_NT_001	0.7893	0.4062	0.0411	0.013
P_QA_022	0.8241	0.4601	0.051	0.0151
C_HULUM	0.8489	0.4146	0.037	0.0092
P_CM_001	0.7932	0.4683	0.0522	0.0126
P_QB_011	0.7957	0.4231	0.0418	0.0117
HSS11002	0.955	0.5989	0.0568	0.0078
HASS_23	0.9508	0.5523	0.0454	0.0078
P_NT_003	0.8055	0.4377	0.0456	0.0133
P_CN_008	0.7903	0.468	0.0563	0.0151
P_NRO1	0.7821	0.4182	0.0449	0.0142
P_TC_047	0.8366	0.4543	0.0513	0.0109
P_SS_003	0.7777	0.3935	0.0409	0.0128
P_VP_062	0.8221	0.4567	0.0483	0.0116
P_VP_066	0.8197	0.377	0.0332	0.01
P_QP_003	0.7991	0.3525	0.0319	0.0113
ANER100	0.9021	0.5202	0.0418	0.0073
ANRN94	0.8654	0.5077	0.0531	0.0106
ANCI75	0.8349	0.4078	0.0341	0.0078
ANGI52	0.8765	0.5389	0.0629	0.0131
ANJA31	0.7843	0.4007	0.042	0.0125
ANTU57	0.7822	0.4025	0.0404	0.0115
L306	0.7963	0.4866	0.0589	0.0149
P_MC_010	0.7853	0.3792	0.0378	0.0131
C_ESTHER	0.8972	0.5484	0.0576	0.0096
P_MC_024	0.8093	0.5041	0.0654	0.0161
HASS	0.8632	0.5115	0.0572	0.0115
L384	0.8093	0.4946	0.0595	0.0163
C_FAIRC	0.8342	0.4984	0.0613	0.0143
P_ML_003	0.7853	0.4249	0.0462	0.0141
C_TRINID	0.8323	0.4114	0.036	0.0083
P_CP_008	0.7976	0.4918	0.0599	0.0141
P_CT_022	0.7696	0.3607	0.0324	0.0104
C_MONROE	0.839	0.5402	0.071	0.0137
C_TP_TP	0.7968	0.4384	0.0471	0.0136
P_QP_001	0.8234	0.4546	0.0475	0.0117
P_NT_011	0.7818	0.3891	0.0383	0.013
P_QQ_029	0.7843	0.4024	0.0407	0.0147
P_TA_005	0.7789	0.3805	0.0376	0.0112
P_SS_005	0.8354	0.4751	0.0501	0.0107
P_TM_003	0.7762	0.3907	0.0396	0.0118
P_TI_050	0.7913	0.4466	0.0484	0.0144
P_VP_064	0.7963	0.4832	0.0578	0.0137
P_QC_005	0.7964	0.4786	0.0569	0.0149
P_MS_001	0.7943	0.4098	0.0412	0.0126
P_NC_003	0.8334	0.4594	0.047	0.0118
ANMA104	0.7969	0.4748	0.0571	0.0146
ANCA28	0.7917	0.4251	0.0444	0.0132
ANCA25	0.7855	0.3993	0.0387	0.0108
ANAB12	0.7963	0.4748	0.055	0.0129
ANRR89	0.8717	0.5011	0.0477	0.0107
C_BACON	0.8408	0.4063	0.0351	0.0082
ANSS10	0.7781	0.3874	0.0403	0.0125
C_KANOLA	0.83	0.4711	0.0558	0.013
C_GRIP	0.867	0.5085	0.056	0.0115
C_ITZAMA	0.8096	0.3864	0.0382	0.0114
P_PM_001	0.7788	0.3974	0.0415	0.0153
C_SARDI	0.8095	0.4601	0.0714	0.0161
P_QC_015	0.7785	0.3935	0.0399	0.0126
P_ML_007	0.8089	0.4519	0.0494	0.0124
P_RP_003	0.7816	0.4055	0.0427	0.0153
P_BO_015	0.7944	0.4736	0.0568	0.015
L417	0.7926	0.452	0.0548	0.0158
P_MC_005	0.7761	0.3794	0.0362	0.0107
P_VB_010	0.8117	0.4586	0.0522	0.014
P_VB_024	0.7893	0.4535	0.0512	0.0142
P_RP_007	0.8278	0.5514	0.0833	0.0198
P_VR_001	0.8268	0.4417	0.0411	0.0086
P_NT_008	0.8385	0.4061	0.0363	0.0118
ANAB24	0.8002	0.4803	0.0561	0.0139
ANVA32	0.7906	0.4399	0.0484	0.012
ANSR77	0.7722	0.3596	0.0368	0.0124
C_BOOTH7	0.8571	0.5073	0.0537	0.011
HASS_32	0.9451	0.5313	0.0394	0.007
C_COSTA	0.8325	0.435	0.0416	0.0103
P_CC_037	0.7941	0.4764	0.0565	0.0133
P_CS_002	0.7745	0.3813	0.0379	0.0109
P_SL_030	0.7831	0.4253	0.0451	0.0138
P_CV_030	0.8003	0.4703	0.0524	0.013
C_SAN	0.8219	0.4578	0.0495	0.0133
P_SL_028	0.7815	0.429	0.0425	0.0109
C_CHOQUE	0.8638	0.5082	0.0561	0.0113
P_NT_002	0.7761	0.3732	0.0386	0.0151
P_MC_023	0.8065	0.4941	0.0629	0.0164
P_CC_042	0.8413	0.4153	0.0343	0.007
C_SANTAN	0.8575	0.4877	0.0531	0.0122
C_PAPELI	0.7914	0.3881	0.0376	0.0117
P_MS_002	0.7857	0.3976	0.0402	0.0139
P_SS_006	0.8108	0.4102	0.0398	0.0109
P_VB_016	0.7774	0.3849	0.0398	0.0139
P_TF_019	0.7908	0.3681	0.0367	0.0137
P_VP_063	0.7876	0.4033	0.0432	0.0147
P_NC_004	0.8317	0.4612	0.0487	0.0134
L358	0.803	0.5021	0.0607	0.0137
ANAP58	0.8019	0.4881	0.0599	0.0154
ANRN41	0.8607	0.5004	0.0513	0.0108
ANSS81	0.7877	0.4227	0.044	0.0116
C_SIMOND	0.8764	0.5314	0.0625	0.0127
P_CP_006	0.7804	0.4107	0.0418	0.0127
C_VILL	0.8758	0.4873	0.0453	0.0096
P_BO_018	0.8251	0.514	0.0647	0.0133
P_SR_027	0.8107	0.4536	0.0509	0.0133
P_SR_021	0.7807	0.3776	0.0382	0.0137
P_SR_023	0.7659	0.3518	0.0343	0.012
P_SL_031	0.7697	0.3561	0.0343	0.0133
C_LORENA	0.807	0.4609	0.0535	0.0161
C_RUHELE	0.8579	0.5067	0.0534	0.0116
C_ZUTANO	0.8567	0.4559	0.0418	0.0083
P_MD_009	0.7636	0.3448	0.0343	0.0131
P_SS_009	0.7797	0.401	0.0433	0.0145
P_QC_006	0.7997	0.4558	0.0496	0.0131
P_VP_056	0.8267	0.5146	0.0636	0.0139
P_VR_002	0.8247	0.4272	0.0425	0.0121
P_VR_006	0.8198	0.4355	0.0448	0.0122
ANRR88	0.9143	0.545	0.0508	0.0099
ANSS9	0.7991	0.5005	0.0619	0.0141
ANSB103	0.7841	0.4036	0.042	0.012
C_BOOTH8	0.8501	0.4831	0.0498	0.0101
P_HS_004	0.7893	0.4477	0.0507	0.0156
C_G755	0.8506	0.5	0.0661	0.0153
P_SC_014	0.8503	0.4272	0.0365	0.0083
P_CN_012	0.791	0.4622	0.053	0.0141
C_FUERTE	0.8777	0.4069	0.0304	0.0082
P_MS_031	0.782	0.4036	0.0411	0.0122
P_RP_002	0.7914	0.347	0.0332	0.0125
C_GWEN	0.8168	0.4383	0.0458	0.0121
P_MC_018	0.7944	0.42	0.0439	0.013
P_HA_018	0.7841	0.4279	0.0481	0.0152
P_MF_016	0.8114	0.4944	0.0608	0.0157
P_QC_009	0.8421	0.4771	0.0483	0.0119
P_VB_021	0.7926	0.4202	0.0441	0.0135
P_CR_019	0.8482	0.4648	0.0467	0.0117
P_NT_009	0.8138	0.5088	0.0641	0.0163
P_VP_070	0.8488	0.4138	0.0321	0.0063
P_VP_060	0.8005	0.4937	0.0603	0.016
P_VR_020	0.8167	0.4595	0.0476	0.0113
P_VP_021	0.7767	0.4042	0.041	0.0117
C_SANTA	0.8441	0.6387	0.1447	0.0239
P_RP_006	0.8167	0.4745	0.0544	0.0123
ANAB43	0.801	0.4967	0.0627	0.0156
ANCI74	0.7964	0.4744	0.0541	0.0125
ANRN95	0.8682	0.5499	0.0648	0.0115
ANCA29	0.8887	0.5109	0.0487	0.0091
ANAB98	0.8051	0.5179	0.069	0.017
ANJE34	0.7746	0.3872	0.0366	0.0101
ANAB22	0.7772	0.3867	0.0393	0.0115
C_BOOTH5	0.8551	0.4789	0.0517	0.0124
ANRR85	0.8355	0.4805	0.0556	0.0132
P_CC_044	0.7759	0.4126	0.0464	0.0135
C_LINDA	0.8392	0.5233	0.0687	0.0136
P_SC_019	0.7873	0.4416	0.0487	0.0137
P_MC_021	0.7898	0.4205	0.0446	0.0132
P_HG_012	0.7862	0.4393	0.0492	0.0153
P_MV_002	0.7934	0.4772	0.0583	0.0156
C_EDRAN	0.8606	0.4549	0.0392	0.0082
P_NC_002	0.7818	0.3972	0.0411	0.0137
P_MC_019	0.7924	0.4001	0.0405	0.0117
P_CR_020	0.8212	0.4824	0.0541	0.0146
P_SS_004	0.758	0.3302	0.0342	0.0136
P_TI_030	0.7747	0.382	0.0394	0.0155
P_VB_014	0.8073	0.4029	0.0399	0.0131
P_VP_020	0.7722	0.3728	0.0378	0.0126
P_TA_004	0.7834	0.4149	0.0431	0.0126
P_VP_061	0.776	0.3693	0.0333	0.0097
P_MC_025	0.7922	0.431	0.0472	0.0137
C_WALDIN	0.8076	0.4836	0.0587	0.0139
P_CL_006	0.7918	0.452	0.0531	0.016
P_CP_035	0.791	0.454	0.0518	0.0141
P_BO_021	0.7991	0.4743	0.0586	0.0161
	0.812887	0.447365	0.0487907	0.0126459

## Sheet: TableS6
Sample	HOM_REF	HET	HOM_ALT	Ts	Tv	Ts/Tv
ANAB12	47860427	1483816	6464295	5307116	2411587	2.2007
ANAB22	46923488	1079030	6129549	4825415	2179310	2.2142
ANAB23	48459792	1549678	6663366	5494694	2480039	2.2156
ANAB24	48242925	1408918	6616407	5370616	2421760	2.2176
ANAB43	48328623	1592814	6597029	5478570	2472754	2.2156
ANAB98	48351137	1510927	6730164	5503448	2498006	2.2031
ANAP58	47958462	1752010	6300591	5371763	2451711	2.191
ANAR49	48311363	1344865	6681482	5366933	2426132	2.2121
ANBA82	47193177	1159483	6198898	4921808	2227813	2.2093
ANCA25	47149637	1136333	6159511	4877944	2211602	2.2056
ANCA28	47574675	1159039	6366906	5036370	2273039	2.2157
ANCA29	51762779	4008197	2728665	4500249	2049099	2.1962
ANCA80	46836971	1076397	6101415	4808953	2163369	2.2229
ANCI74	47998749	1489602	6482512	5327316	2415622	2.2054
ANCI75	49638813	2549357	3711462	4175312	1912088	2.1836
ANER100	54373286	2540305	2225982	3165040	1458059	2.1707
ANER102	50589428	4023838	3090571	4744511	2171582	2.1848
ANGI52	51377064	3846507	3370201	4793839	2214037	2.1652
ANJA31	47147800	1198938	6157966	4924940	2221711	2.2167
ANJE34	46933871	954134	6224066	4801880	2173021	2.2098
ANMA104	48122817	1372954	6582439	5322319	2403002	2.2149
ANRN41	50747712	3217669	3805274	4681557	2140333	2.1873
ANRN94	50617747	3787137	3686953	4993881	2271594	2.1984
ANRN95	50745973	4179490	3777705	5317797	2414960	2.202
ANRN96	50665137	3730750	3405763	4740841	2187771	2.167
ANRR85	48931810	3496911	4465846	5328053	2415070	2.2062
ANRR86	51430657	3873690	3368951	4801138	2230480	2.1525
ANRR88	54360411	3580854	1887134	3640314	1671053	2.1785
ANRR89	51328512	4066168	2779962	4542269	2117524	2.1451
ANSB103	47187367	1287910	6104817	4946239	2238707	2.2094
ANSB16	48161986	1553471	6509890	5389033	2441272	2.2075
ANSP99	50237545	4362122	3644652	5306434	2472442	2.1462
ANSR77	46507619	1075440	5889121	4664649	2105781	2.2152
ANSS10	46890626	1120353	6113124	4850768	2177162	2.228
ANSS5	50594161	3980748	3101049	4718489	2165101	2.1793
ANSS81	47451990	1215316	6274687	5012669	2266581	2.2116
ANSS9	48345179	1390130	6741498	5439137	2455113	2.2154
ANTU57	47148785	1288645	6069247	4919217	2230108	2.2058
ANVA32	47582072	1269014	6388878	5124420	2314360	2.2142
C_BACON	49050345	3267654	3228873	4294229	2014217	2.132
C_BOOTH5	50261341	3557141	3634108	4813571	2177144	2.211
C_BOOTH7	50293066	3834451	3887927	5163163	2342421	2.2042
C_BOOTH8	49739193	3572444	3847138	4946186	2269192	2.1797
C_CHOQUE	50543855	3789944	3693872	5001734	2273863	2.1997
C_COSTA	49008981	3210659	3959105	4785013	2187209	2.1877
C_DUKE7	49079904	3059270	4352225	4879187	2308872	2.1132
C_EDRAN	51264192	2358978	3360453	3783159	1767080	2.1409
C_ESTHER	53293337	3136994	2530235	3744100	1755685	2.1326
C_FAIRC	48185332	4684253	4317575	5981959	2766247	2.1625
C_FUERTE	51514559	3584336	1813558	3564008	1679943	2.1215
C_G755	44564682	7068661	4469740	7302271	3910535	1.8673
C_GOTT	50653522	4009806	3714931	5156648	2354009	2.1906
C_GRIP	50360702	3626347	3693511	4880477	2236388	2.1823
C_GWEN	48053961	2817946	4864503	5143248	2329289	2.2081
C_HULUM	49489672	2886166	3541541	4300682	1949689	2.2058
C_ITZAMA	46927246	3369781	4053207	4924333	2296915	2.1439
C_KANOLA	47982267	4409067	4297732	5801699	2661115	2.1802
C_LINDA	48218279	4951038	4325421	6150623	2866634	2.1456
C_LORENA	48195558	1981057	5922004	5305321	2380503	2.2287
C_MAYAPA	49947333	1831261	3471112	3520137	1626140	2.1647
C_MONROE	48937647	3807638	4921293	5833067	2657162	2.1952
C_NA2011	50204679	3837714	3841820	5129296	2337893	2.194
C_PAPE2	46135112	821604	5941887	4521140	2051725	2.2036
C_PAPELI	47288400	1585649	5613088	4826700	2177017	2.2171
C_REED	47745592	2983479	5091158	5405495	2452577	2.204
C_RUHELE	49730060	3619262	3805749	4891870	2313207	2.1148
C_SAN	48557224	2857427	4678751	5029663	2301860	2.185
C_SANTA	48869848	4998289	5383611	6953879	3133948	2.2189
C_SANTAN	50069929	3563591	3897666	4996797	2257230	2.2137
C_SARDI	47922671	2495362	5576470	5452398	2385262	2.2859
C_SIMOND	51785176	3816963	3112768	4590453	2131192	2.1539
C_TP_TP	47320720	2280645	5220695	4913448	2364065	2.0784
C_TRAPP	49128569	3038823	6364595	6309290	2827099	2.2317
C_TRINID	49058581	2969375	3683722	4442030	2028823	2.1895
C_VILL	52313004	2948326	2683488	3730322	1736992	2.1476
C_WALDIN	48387088	1847879	6167778	5373389	2417800	2.2224
C_ZUTANO	49872875	3843996	3197184	4638942	2197259	2.1112
HASS	50370330	2983684	4367628	4900508	2241255	2.1865
HASS_23	56754503	3408047	530873	2608488	1212621	2.1511
HASS_32	56604803	3331444	544966	2565790	1195100	2.1469
HSS11002	57101213	3777258	483759	2817397	1316090	2.1407
L306	48182586	1052675	6863330	5291685	2392539	2.2117
L358	48346067	1279201	6791127	5393013	2441547	2.2089
L384	48409743	1557365	6593918	5451282	2463091	2.2132
L417	47827637	1179649	6594473	5204344	2344976	2.2194
P_AN_010	47885903	1557753	6424527	5342479	2407898	2.2187
P_AN_015	47314073	1502678	6063709	5062016	2287945	2.2125
P_BO_015	48056628	1331975	6654522	5340741	2411541	2.2147
P_BO_018	48320845	3729551	5206980	5992460	2699244	2.2201
P_BO_021	48137511	1406466	6629619	5382579	2416393	2.2275
P_BO_022	48191945	1284544	6697106	5336851	2409095	2.2153
P_CB_007	46902881	1682299	5573596	4871775	2183681	2.231
P_CC_036	47922601	880594	6840287	5164426	2329562	2.2169
P_CC_037	48062019	1265960	6678517	5315867	2399225	2.2157
P_CC_042	50251998	2245789	3510492	3823124	1764842	2.1663
P_CC_044	47248613	710508	6659173	4944333	2210525	2.2367
P_CL_006	47826179	1263165	6560164	5232973	2362223	2.2153
P_CM_001	47902113	1234422	6565278	5208424	2365845	2.2015
P_CN_008	48001832	958473	6847199	5223375	2354339	2.2186
P_CN_012	47919112	1235646	6574035	5224496	2361709	2.2122
P_CP_006	47210090	1005805	6322876	4894417	2224902	2.1998
P_CP_008	48173511	1519367	6629821	5447048	2464225	2.2105
P_CP_032	46815588	1025613	6143452	4797707	2169694	2.2112
P_CP_035	47840499	1218704	6548828	5195221	2349572	2.2111
P_CR_019	49753980	3358554	3762584	4753968	2169889	2.1909
P_CR_020	48975511	2578250	5023789	5065111	2320841	2.1824
P_CS_002	46895588	980808	6215913	4821135	2171237	2.2205
P_CS_013	46994143	1628528	4446850	4051700	1854237	2.1851
P_CT_022	46376881	833905	6013606	4560264	2090248	2.1817
P_CV_030	48081508	1731251	6299294	5372651	2428402	2.2124
P_CV_041	49438944	2905926	3513106	4289378	1955520	2.1935
P_HA_017	48037154	1685475	6335310	5363776	2426570	2.2104
P_HA_018	47477682	1032801	6480451	5028982	2268294	2.2171
P_HG_012	47617478	98433	6552124	5041076	2279385	2.2116
P_HS_004	47709575	1054783	6554856	5086719	2304998	2.2068
P_MC_005	46812593	685673	6372990	4708206	2145420	2.1945
P_MC_010	46764545	1239694	5819321	4710866	2150760	2.1903
P_MC_017	47877680	1936529	6064930	5339456	2434724	2.193
P_MC_018	47325907	1821853	5706020	5026977	2290907	2.1943
P_MC_019	47130908	1860432	5493316	4914048	2237694	2.196
P_MC_021	47296372	1741658	5813362	5047576	2295510	2.1989
P_MC_022	47770913	2166221	5708310	5259492	2395403	2.1957
P_MC_023	48151627	2000170	6165439	5451267	2479711	2.1983
P_MC_024	48206472	2255757	6079773	5570975	2528442	2.2033
P_MC_025	47452953	1800559	5872759	5128282	2329840	2.2011
P_MD_009	46197465	712185	6040643	4512407	2048957	2.2023
P_MF_016	48078792	2448020	5854610	5543985	2525415	2.1953
P_MF_048	47090529	1753944	5514398	4851049	2215794	2.1893
P_ML_003	47437388	1086960	6387980	4999263	2262789	2.2093
P_ML_007	47595651	3063901	5035620	5419465	2463311	2.2001
P_MS_001	47280806	1886173	5512232	4938984	2255494	2.1898
P_MS_002	47004156	1328675	5948470	4855161	2216481	2.1905
P_MS_026	46733106	1067877	6053466	4751514	2168295	2.1914
P_MS_031	47121071	1058175	6262629	4891068	2218972	2.2042
P_MV_002	48063611	1047159	6776724	5227199	2367745	2.2077
P_NC_002	46938821	1262300	6005173	4853747	2205799	2.2004
P_NC_003	49493425	2457043	4471680	4611662	2122218	2.173
P_NC_004	48788073	3297388	4308747	5072250	2326776	2.1799
P_NRO1	47323871	788356	6574908	4917832	2231207	2.2041
P_NT_001	47104588	1936067	5491443	4963944	2259547	2.1969
P_NT_002	46659904	1032221	6023050	4712589	2142379	2.1997
P_NT_003	47809091	1919637	5751412	5126663	2331399	2.199
P_NT_008	49374635	2911189	3492977	4267462	1960337	2.1769
P_NT_009	48446135	2400693	5965969	5593891	2539481	2.2028
P_NT_011	46983627	1425880	5792099	4820671	2195517	2.1957
P_PM_001	47072271	1003563	6259186	4854264	2200694	2.2058
P_QA_022	48266838	3249716	4663913	5291547	2406435	2.1989
P_QB_011	47809122	1303610	6048595	4912926	2233426	2.1997
P_QC_005	47923984	1280317	6538562	5214774	2381152	2.19
P_QC_006	48176348	1508091	6030152	5036156	2285288	2.2037
P_QC_009	50314735	2210122	4487091	4460345	2044418	2.1817
P_QC_015	47037784	1055212	6160057	4827251	2184767	2.2095
P_QP_001	48735590	2512989	4810693	4893358	2231676	2.1927
P_QP_003	47212151	1898697	4506042	4276513	1955160	2.1873
P_QQ_029	47171496	1084290	6177113	4847646	2208535	2.195
P_RP_001	47647130	1977038	5758726	5171810	2349327	2.2014
P_RP_002	46893035	1674972	4913578	4401430	2005911	2.1942
P_RP_003	47153390	1064876	6234057	4877296	2212943	2.204
P_RP_006	48126622	3207644	4934063	5440551	2481682	2.1923
P_RP_007	48388291	3993990	5226602	6165068	2803901	2.1987
P_RQ_008	52162957	3473106	2216086	3790361	1741604	2.1764
P_SC_013	47061922	870039	6349965	4826505	2186770	2.2071
P_SC_014	49548628	2971263	3555263	4346462	2000793	2.1724
P_SC_017	47473012	857548	6537125	4938927	2243117	2.2018
P_SC_019	47678356	919996	6634127	5048346	2287436	2.207
P_SL_028	47451576	1033835	6424064	4978870	2264411	2.1987
P_SL_030	47375427	980718	6426647	4945909	2248876	2.1993
P_SL_031	46311162	972722	5874653	4563603	2090094	2.1834
P_SR_021	46727708	1427686	5699299	4760015	2169306	2.1943
P_SR_023	46435528	47896	6328951	4547330	2065803	2.2012
P_SR_027	47629586	3114253	4998675	5424823	2471006	2.1954
P_SS_003	46992045	808106	6357123	4787105	2172772	2.2032
P_SS_004	45830795	697628	5943817	4442141	2011076	2.2088
P_SS_005	49410774	2944325	4440183	4930201	2248180	2.193
P_SS_006	47838357	2818623	4458381	4859671	2224356	2.1848
P_SS_009	47203346	754111	6497534	4848689	2193330	2.2107
P_TA_004	47329875	1034629	6336833	4928060	2234075	2.2059
P_TA_005	46916004	1106728	5920679	4695580	2134085	2.2003
P_TC_047	44111548	6189164	4345041	6650262	3594536	1.8501
P_TF_019	46603949	2388227	4696351	4735381	2161218	2.1911
P_TI_030	46763216	899364	6170985	4725045	2144189	2.2037
P_TI_050	47662898	1038385	6510975	5040924	2292233	2.1991
P_TM_003	46947232	903663	6249414	4777526	2173234	2.1983
P_VB_010	48104236	2771707	5161825	5308777	2406020	2.2065
P_VB_014	47980080	2109210	4916040	4698941	2134621	2.2013
P_VB_016	46763646	1307672	5898597	4811689	2188573	2.1986
P_VB_021	47315495	1811658	5721136	5035216	2290044	2.1987
P_VB_022	47322292	1570740	5951574	5013853	2296160	2.1836
P_VB_024	47652590	1351514	6366843	5152857	2345135	2.1973
P_VP_020	46525349	1156485	5884273	4701619	2140845	2.1962
P_VP_021	47059862	905119	6347293	4845742	2200547	2.2021
P_VP_026	48527407	2662437	3624209	4185093	1928304	2.1703
P_VP_056	48836533	2520230	5670097	5474699	2485929	2.2023
P_VP_060	48140224	1276755	6663632	5297893	2413308	2.1953
P_VP_061	46604091	999395	5966219	4649657	2120633	2.1926
P_VP_062	48263800	3059187	4742629	5215025	2374429	2.1963
P_VP_063	47195436	1319688	6050125	4925755	2234487	2.2044
P_VP_064	48058724	1203367	6695984	5282293	2389551	2.2106
P_VP_066	47964930	2563814	3543045	4023169	1906144	2.1106
P_VP_070	50565881	2120828	3272562	3568905	1667210	2.1406
P_VR_001	48894586	2867970	4263210	4753655	2182729	2.1778
P_VR_002	48744282	2687523	4305052	4665311	2134193	2.186
P_VR_003	48687651	2714745	4176447	4600054	2105144	2.1851
P_VR_006	48089516	2876964	4675467	5054081	2296938	2.2004
P_VR_020	48828950	2434127	4962219	4929289	2256262	2.1847
	4.83941e+07	2.14885e+06	5.23803e+06	4.93184e+06	2.25222e+06	2.19079

## Sheet: TableS7
Type	Number	Percentage
exonic total	1868065	2.9
synonymous SNV	745468	1.16
nonsynonymous SNV	1082915	1.68
stopgain	34027	0.05
stoploss	4162	0.01
unknown	723	0
splicing	12019	0.02
ncRNA total	0	0
ncRNA_exonic	0	0
ncRNA_splicing	0	0
ncRNA_exonic;splicing	0	0
ncRNA_intronic	0	0
intronic	14748136	22.93
intergenic	40994428	63.74
UTR5	0	0
UTR3	0	0
UTR5;UTR3	0	0
upstream	2882670	4.48	8.4
downstream	2415218	3.76
upstream;downstream	101709	0.16
Total	64310961	100

## Sheet: TableS8
Sample	PC1	PC2	PC3
ANAB12	0.0620721	0.0140546	0.0102349
ANAB22	0.0664731	0.0174517	-0.0422146
ANAB23	0.0675439	0.015907	-0.0468245
ANAB24	0.068066	0.0167661	-0.048672
ANAB43	0.0665943	0.0153206	-0.0282141
ANAB98	0.0692043	0.0162183	-0.0494774
ANAP58	0.0567293	0.00888627	0.0536773
ANAR49	0.0713256	0.017214	-0.0596615
ANBA82	0.0670818	0.0162848	-0.0406543
ANCA25	0.0664999	0.0168771	-0.0416102
ANCA28	0.0686994	0.0163891	-0.0470871
ANCA29	-0.0261639	0.0865886	-0.0260641
ANCA80	0.0660928	0.0153658	-0.00976544
ANCI74	0.0655499	0.0146615	-0.00637952
ANCI75	-0.0971149	-0.0170023	-0.0195135
ANER100	-0.105205	0.144179	-0.00452294
ANER102	-0.0249002	0.0988356	-0.0124882
ANGI52	-0.0973663	0.0699604	0.000547427
ANJA31	0.0647628	0.0162786	-0.0205847
ANJE34	0.0701254	0.0170056	-0.0584988
ANMA104	0.0682336	0.014295	-0.0123388
ANRN41	-0.0975671	0.0121228	-0.0235309
ANRN94	-0.09586	-0.0371858	-0.0138756
ANRN95	-0.0927185	-0.0330463	-0.0143962
ANRN96	-0.099242	0.0940351	0.00404207
ANRR85	-0.0197992	-0.0156164	-0.00629599
ANRR86	-0.0986134	0.0613479	0.00244341
ANRR88	-0.103932	0.098055	-0.00240225
ANRR89	-0.0976984	-0.00974964	-0.00308428
ANSB103	0.0633582	0.0157066	-0.00858749
ANSB16	0.0638	0.0135524	0.0112599
ANSP99	-0.0931154	0.0536108	0.00942483
ANSR77	0.0656792	0.0160912	-0.0320449
ANSS10	0.0655728	0.0172235	-0.0367211
ANSS5	-0.0327593	0.0887786	-0.0122987
ANSS81	0.0669408	0.0166785	-0.0429211
ANSS9	0.0706406	0.0156436	-0.0549074
ANTU57	0.0510997	0.00710126	0.0937433
ANVA32	0.0679595	0.016172	-0.0376474
C_BACON	-0.0959027	0.148552	0.0245461
C_BOOTH5	-0.0940245	-0.0281081	-0.01046
C_BOOTH7	-0.0939288	-0.0437652	-0.0202491
C_BOOTH8	-0.0938411	-0.0424589	-0.0221096
C_CHOQUE	-0.0957806	-0.0374059	-0.0138755
C_COSTA	-0.0211455	0.0241909	-0.0411259
C_DUKE7	-0.0908684	0.150694	0.0388544
C_EDRAN	-0.101331	0.123535	-0.00628141
C_ESTHER	-0.104746	0.144518	0.000200454
C_FAIRC	-0.0852242	-0.0197999	0.0270414
C_FUERTE	-0.101014	0.160349	0.0184116
C_G755	-0.08866	0.104235	0.00631407
C_GOTT	-0.0959767	-0.0389319	-0.0141527
C_GRIP	-0.0936889	-0.032953	-0.00456751
C_GWEN	-0.0352534	-0.0648319	-0.0138308
C_HULUM	-0.0931279	-0.0273801	-0.00384464
C_ITZAMA	-0.0843338	-0.0124271	0.0274013
C_KANOLA	-0.0852628	-0.0179972	0.027111
C_LINDA	-0.0853826	-0.0215541	0.026818
C_LORENA	-0.0860325	-0.22611	-0.0199238
C_MAYAPA	-0.0958124	0.0964958	-0.0144991
C_MONROE	-0.0394871	-0.104157	-0.0333846
C_NA2011	-0.0959259	-0.0429512	-0.0291669
C_PAPE2	0.0664596	0.0175047	-0.0309927
C_PAPELI	-0.0856606	-0.221166	-0.019093
C_REED	-0.0165754	-0.106889	-0.0329357
C_RUHELE	-0.0972869	0.154698	0.0286676
C_SAN	-0.0565395	-0.0875332	-0.0275161
C_SANTA	-0.00550289	-0.0974778	-0.0316809
C_SANTAN	-0.092574	-0.0375691	-0.0101418
C_SARDI	0.0151097	-0.0405273	-0.0498917
C_SIMOND	-0.0993846	0.133846	0.00781102
C_TP_TP	-0.0846379	0.14355	0.0469562
C_TRAPP	-0.0872343	-0.235479	-0.021029
C_TRINID	-0.095151	-0.0376045	-0.0278668
C_VILL	-0.106105	0.161902	0.010101
C_WALDIN	-0.0843913	-0.202176	-0.00654793
C_ZUTANO	-0.0963855	0.147502	0.0229793
HASS	-0.0917989	-0.0359796	-0.000572894
HASS_23	-0.10861	0.169293	0.00389784
HASS_32	-0.108693	0.169432	0.00385101
HSS11002	-0.108738	0.169115	0.00371616
L306	0.0722571	0.0154012	-0.0589229
L358	0.0732508	0.0167099	-0.0620469
L384	0.0656855	0.0160367	-0.0365242
L417	0.072128	0.0175015	-0.0596276
P_AN_010	0.0529889	0.00756232	0.0704213
P_AN_015	0.0463333	-0.000622372	0.0820772
P_BO_015	0.0576153	0.0037447	0.200414
P_BO_018	-0.00621681	-0.0859154	-0.0365874
P_BO_021	0.0556186	0.00264536	0.181282
P_BO_022	0.0578135	0.00364902	0.200214
P_CB_007	0.0336407	-0.0313954	-0.0421258
P_CC_036	0.0717124	0.0145596	-0.0634209
P_CC_037	0.0707192	0.0147965	-0.0559069
P_CC_042	-0.100252	0.0653298	-0.0237739
P_CC_044	0.0708055	0.0143766	-0.0622487
P_CL_006	0.0573063	0.00403165	0.198839
P_CM_001	0.0695902	0.0161945	-0.0504123
P_CN_008	0.0726669	0.0172182	-0.0606734
P_CN_012	0.0719018	0.0165409	-0.054862
P_CP_006	0.0693859	0.0156821	-0.0595079
P_CP_008	0.0563865	0.00397958	0.177445
P_CP_032	0.0690138	0.0166567	-0.0576246
P_CP_035	0.0700969	0.0146396	-0.0542054
P_CR_019	-0.0954543	-0.0397906	-0.02841
P_CR_020	0.0231123	0.0410086	-0.0471977
P_CS_002	0.0677431	0.0147721	-0.04622
P_CS_013	0.0206082	0.0431172	-0.0442227
P_CT_022	0.0683701	0.0163549	-0.0584687
P_CV_030	0.0413477	-0.0238935	-0.0228673
P_CV_041	-0.09502	-0.0315431	-0.0130596
P_HA_017	0.045153	-0.014627	0.181961
P_HA_018	0.0713261	0.0164145	-0.0619156
P_HG_012	0.0712565	0.0160411	-0.0603516
P_HS_004	0.0716805	0.0161626	-0.0623984
P_MC_005	0.0530095	-0.00392633	0.197568
P_MC_010	0.0437117	-0.0122272	0.177697
P_MC_017	0.0305199	-0.0326884	0.163915
P_MC_018	0.0127595	-0.0590261	0.146861
P_MC_019	0.0198951	-0.0408914	0.133637
P_MC_021	0.0334024	-0.0260421	0.161729
P_MC_022	0.00539973	-0.0659494	0.140989
P_MC_023	0.0391993	-0.02128	0.164259
P_MC_024	0.0277026	-0.0382847	0.158597
P_MC_025	0.0336882	-0.026398	0.162001
P_MD_009	0.0711257	0.0190454	-0.0640564
P_MF_016	0.0231484	-0.0417577	0.140855
P_MF_048	0.0244603	-0.0325376	0.144331
P_ML_003	0.0715638	0.0175722	-0.0641644
P_ML_007	-0.00712922	-0.0954948	-0.0369787
P_MS_001	0.00496027	-0.0644266	0.139402
P_MS_002	0.0442859	-0.0119872	0.173798
P_MS_026	0.0540705	0.00448798	0.167031
P_MS_031	0.0574271	0.00467178	0.16912
P_MV_002	0.071637	0.0171046	-0.0608787
P_NC_002	0.0574063	0.023186	-0.0373525
P_NC_003	-0.0966065	-0.0533531	-0.0315459
P_NC_004	-0.0153069	-0.00731783	-0.0368823
P_NRO1	0.0535503	-0.00464099	0.199413
P_NT_001	-0.00699252	-0.0909323	-0.0110686
P_NT_002	0.0536798	0.00422586	0.176159
P_NT_003	0.0041988	-0.069106	-0.0213002
P_NT_008	-0.0926189	-0.0302832	-0.0120059
P_NT_009	-0.00955067	-0.0994726	-0.00884711
P_NT_011	0.0313808	-0.032639	-0.0179158
P_PM_001	0.055566	0.0050859	0.182346
P_QA_022	-0.0137952	-0.0367053	-0.0388831
P_QB_011	-0.0840537	-0.201282	-0.0113611
P_QC_005	0.0701366	0.0159454	-0.0537955
P_QC_006	0.0513245	0.028681	-0.0561789
P_QC_009	-0.0975184	-0.0346415	-0.0169229
P_QC_015	0.0683996	0.0169028	-0.052341
P_QP_001	-0.0919206	-0.133365	-0.0261693
P_QP_003	-0.0888431	-0.134959	-0.0203647
P_QQ_029	0.0670921	0.0161748	-0.0517934
P_RP_001	0.0280375	-0.0395883	-0.0471657
P_RP_002	0.0254224	0.0108566	-0.0496461
P_RP_003	0.0679668	0.0164806	-0.0555625
P_RP_006	-0.0247927	-0.0995152	-0.0298877
P_RP_007	-0.007552	-0.100355	-0.0373485
P_RQ_008	-0.102064	0.0552845	-0.00147369
P_SC_013	0.0706031	0.0172974	-0.0432919
P_SC_014	-0.0932673	-0.028485	-0.0039214
P_SC_017	0.071178	0.0167606	-0.0425455
P_SC_019	0.070268	0.0158997	-0.0339954
P_SL_028	0.0697313	0.0150824	-0.0539795
P_SL_030	0.0700686	0.0168133	-0.0357975
P_SL_031	0.0655872	0.0176827	-0.0271605
P_SR_021	0.0555485	0.00344386	0.0418282
P_SR_023	0.0718482	0.0186763	-0.0561571
P_SR_027	-0.0077828	-0.094471	-0.0317007
P_SS_003	0.0705528	0.0174445	-0.0439004
P_SS_004	0.0689265	0.0183202	-0.0428302
P_SS_005	-0.0757248	-0.052915	-0.0167938
P_SS_006	-0.0120468	-0.0400721	-0.0267115
P_SS_009	0.0704671	0.0169692	-0.0424347
P_TA_004	0.0712703	0.0173704	-0.0583381
P_TA_005	0.0648331	0.0155118	-0.0538734
P_TC_047	-0.0883067	0.103742	0.00620106
P_TF_019	-0.00788386	-0.0907871	-0.0372884
P_TI_030	0.0698978	0.0169931	-0.0584543
P_TI_050	0.0712589	0.0162208	-0.0596112
P_TM_003	0.071135	0.0176835	-0.0609489
P_VB_010	0.00844049	-0.0399121	-0.04314
P_VB_014	-0.0873568	-0.150454	-0.0208182
P_VB_016	0.0476538	0.00384255	0.0992368
P_VB_021	0.0374488	-0.0251542	-0.0529074
P_VB_022	0.0380262	-0.0277196	-0.0247292
P_VB_024	0.0664526	0.0124516	-0.0326954
P_VP_020	0.0616179	0.0159081	0.00192009
P_VP_021	0.070564	0.0162957	-0.0606459
P_VP_026	-0.0930282	-0.0363924	-0.0207656
P_VP_056	0.029552	-0.00230164	-0.0521173
P_VP_060	0.0701633	0.0159461	-0.0506744
P_VP_061	0.0670844	0.0162744	-0.0536186
P_VP_062	-0.0395275	-0.0985334	-0.0318607
P_VP_063	0.0603517	0.0160434	-0.00487985
P_VP_064	0.0691596	0.0128033	-0.0470296
P_VP_066	-0.0971402	0.155374	0.0286737
P_VP_070	-0.101238	0.124045	-0.00620982
P_VR_001	-0.0767896	-0.0780761	-0.0266678
P_VR_002	-0.0710249	-0.0696691	-0.0141802
P_VR_003	-0.0766359	-0.0756142	-0.0259945
P_VR_006	-0.0395998	-0.0973512	-0.0316147
P_VR_020	0.0226665	0.0414988	-0.0465975

## Sheet: TableS9
sampleID	Ancestry1 - Colombian Andean (CoA)	Ancestry2 - West Indian (WI)	Ancestry3 - Colombian Caribean (CoCA)	Ancestry4 - Guatemalan (GU)	Ancestry5 - Mexican (ME)	Race assignment predicted from the results of this work	Previous race assignment	Citation previous race assignment	Reference previous race assignment
ANAB12	0.707434	0.00001	0.285497	0.00001	0.007048	CoA x CoCA	Unknown	1	Berdugo-Cely, J. A., Cortés, A. J., López-Hernández, F., Delgadillo-Durán, P., Cerón-Souza, I., Reyes-Herrera, P. H., ... & Yockteng, R. (2023). Pleistocene-dated genomic divergence of avocado trees supports cryptic diversity in the Colombian germplasm. Tree Genetics & Genomes, 19(5), 42.
ANAB22	0.954043	0.00001	0.045927	0.00001	0.00001	CoA x CoCA	Unknown	2	Ashworth, V. E. T. M. & Clegg, M. T. Microsatellite markers in avocado (Persea americana Mill.): genealogical relationships among cultivated avocado genotypes. J. Hered. 94, 407–415 (2003).
ANAB23	0.965638	0.00001	0.034332	0.00001	0.00001	CoA x CoCA	Unknown	3	Schnell, R. J. et al. Evaluation of avocado germplasm using microsatellite markers. J. Am. Soc. Hort. Sci. 128, 881–889 (2003).
ANAB24	0.979925	0.00001	0.020045	0.00001	0.00001	CoA x CoCA	Unknown	4	Chen, H., Morrell, P. L., Ashworth, V. E. T. M. & Clegg, M. T. Tracing the geographic origins of major avocado cultivars. J. Hered. 100, 56–65 (2009).
ANAB43	0.903552	0.00001	0.096418	0.00001	0.00001	CoA x CoCA	Unknown	5	Hofshi, R. Avocado database, http://www.avocadosource.com/AvocadoVarieties/QueryDB.asp (Accessed September 13th 2019).
ANAB98	0.978123	0.00001	0.021847	0.00001	0.00001	CoA x CoCA	Unknown	6	Crane, J. H. et al. Cultivars and rootstocks in The Avocado: Botany, Production, and Uses (eds. Schaffer, B., Wolstenholme, B. N & Whiley, A. W.) 1–9 (CABI, Wallingford, UK, 2013).
ANAP58	0.480438	0.000012	0.51953	0.00001	0.00001	CoA x CoCA	Unknown	7	Talavera A, Soorni A, Bombarely A et al (2019) Genome-Wide SNP discovery and genomic characterization in avocado (Persea americana Mill.). Sci Rep 9(1):1–13. https:// doi. org/ 10. 1038/ s41598- 019- 56526-4
ANAR49	0.99996	0.00001	0.00001	0.00001	0.00001	CoA	Unknown	8	Wolfe, H. S., Toy, L. R. & Stahl, A. L. Avocado production in Florida. Fl. Agr. Ext. Serv. Bull. 141 (1949).
ANBA82	0.958243	0.00001	0.041727	0.00001	0.00001	CoA x CoCA	Unknown	9	Variety Database of the Univ. of California at Riverside, http://ucavo.ucr.edu/ (Accessed September 13th 2019) (2019).
ANCA25	0.94946	0.00001	0.05051	0.00001	0.00001	CoA x CoCA	Unknown	10	Rendón-Anaya, M. et al. The avocado genome informs deep angiosperm phylogeny, highlights introgressive hybridization, and reveals pathogen-influenced gene space adaptation. PNAS 116, 17081–17089 (2019).
ANCA28	0.981125	0.00001	0.018845	0.00001	0.00001	CoA x CoCA	Unknown	11	Bernal, J.A. Díaz, C.A. (2005). (Compiladores). Tecnología para el Cultivo del Aguacate. Corporación Colombiana de Investigación Agropecuaria, CORPOICA, Centro de Investigación La Selva, Rionegro, Antioquia, Colombia. Manual Técnico 5. 241 p.
ANCA29	0.417178	0.00001	0.00001	0.435504	0.147297	CoA x GU x ME	Unknown	12	Agroingenia Canarias. (s.f.). Variedades de aguacate en el mundo. https://agroingeniacanarias.com/variedades-de-aguacate-en-el-mundo/
ANCA80	0.825673	0.00001	0.174297	0.00001	0.00001	CoA x CoCA	Unknown	13	Ellstrand, N. C., Lee, J. M., Bergh, B. O., Coffey, M. D., & Zentmyer, G. A. (1986). Isozymes confirm hybrid parentage for “G755” selections. California Avocado Society Yearbook, 70, 199–203.
ANCI74	0.802385	0.00001	0.197585	0.00001	0.00001	CoA x CoCA	Unknown
ANCI75	0.00001	0.319139	0.00001	0.680831	0.00001	WI x GU	Unknown
ANER100	0.00001	0.00001	0.00001	0.709232	0.290738	GU x ME	Unknown
ANER102	0.4228	0.00001	0.00001	0.133519	0.443661	CoA x GU x ME	Unknown
ANGI52	0.00001	0.154462	0.00001	0.528183	0.317335	WI x GU x ME	Unknown
ANJA31	0.866892	0.00001	0.133078	0.00001	0.00001	CoA x CoCA	Unknown
ANJE34	0.999958	0.00001	0.000012	0.00001	0.00001	CoA	Unknown
ANMA104	0.839002	0.00001	0.160968	0.00001	0.00001	CoA x CoCA	Unknown
ANRN41	0.00001	0.238952	0.00001	0.761018	0.00001	WI x GU	Unknown
ANRN94	0.00001	0.41493	0.00001	0.58504	0.00001	WI x GU	Unknown
ANRN95	0.00001	0.436089	0.00001	0.563881	0.00001	WI x GU	Unknown
ANRN96	0.00001	0.109218	0.00001	0.410057	0.480705	WI x GU x ME	Unknown
ANRR85	0.341472	0.236499	0.106523	0.315496	0.00001	CoA x CoCA x WI x GU	Unknown
ANRR86	0.00001	0.16963	0.00001	0.556337	0.274013	WI x GU x ME	Unknown
ANRR88	0.00001	0.08906	0.00001	0.607466	0.303454	WI x GU x ME	Unknown
ANRR89	0.00001	0.433331	0.00001	0.174049	0.3926	WI x GU x ME	Unknown
ANSB103	0.799188	0.00001	0.200782	0.00001	0.00001	CoA x CoCA	Unknown
ANSB16	0.714605	0.00001	0.285365	0.00001	0.00001	CoA x CoCA	Unknown
ANSP99	0.00001	0.222851	0.00001	0.345834	0.431295	WI x GU x ME	Unknown
ANSR77	0.920483	0.00001	0.079487	0.00001	0.00001	CoA x CoCA	Unknown
ANSS10	0.932299	0.00001	0.067671	0.00001	0.00001	CoA x CoCA	Unknown
ANSS5	0.375629	0.00001	0.00001	0.161756	0.462595	CoA x GU x ME	Unknown
ANSS81	0.958464	0.00001	0.041506	0.00001	0.00001	CoA x CoCA	Unknown
ANSS9	0.99996	0.00001	0.00001	0.00001	0.00001	CoA	Unknown
ANTU57	0.264183	0.00001	0.735787	0.00001	0.00001	CoA x CoCA	Unknown
ANVA32	0.943061	0.00001	0.056909	0.00001	0.00001	CoA x CoCA	Unknown
C_BACON	0.00001	0.00001	0.00001	0.072017	0.927953	GU x ME	ME x GU [1,2]; ME [3]; G [4]
C_BOOTH5	0.00001	0.426487	0.00001	0.52556	0.047933	WI x GUx ME	WI x GU [1]
C_BOOTH7	0.00001	0.422789	0.00001	0.577181	0.00001	WI x GU	WI x GU [1]
C_BOOTH8	0.00001	0.412456	0.00001	0.587514	0.00001	WI x GU	WI x GU [1]
C_CHOQUE	0.00001	0.415858	0.00001	0.584112	0.00001	WI x GU	WI x GU [1,5]
C_COSTA	0.436957	0.073796	0.00001	0.489228	0.00001	CoA x WI x GU	Unknown
C_DUKE7	0.00001	0.00001	0.00001	0.00001	0.99996	ME	ME [1,11]
C_EDRAN	0.00001	0.00001	0.00001	0.811171	0.188799	GU x ME	GU x ME [1]; GU [6]
C_ESTHER	0.00001	0.00001	0.00001	0.616412	0.383558	GU x ME	GU [12]
C_FAIRC	0.00001	0.488083	0.000017	0.00001	0.51188	WI x ME	WI x GU [11]
C_FUERTE	0.000014	0.00001	0.00001	0.202418	0.797548	GU x ME	GU x ME [1,2]; ME [4]
C_G755	0.00001	0.00001	0.00001	0.567466	0.432504	GU x ME	GU [13]
C_GOTT	0.00001	0.420734	0.00001	0.579236	0.00001	WI x GU	ME x WI [1,7]: ME [8]
C_GRIP	0.00001	0.421949	0.00001	0.578021	0.00001	WI x GU	WI x GU [11]
C_GWEN	0.268905	0.476457	0.051203	0.134507	0.068929	CoA x WI x CoCA x GU x ME	GU[1,4]; GU x ME [7]
C_HULUM	0.00001	0.404326	0.00001	0.595644	0.00001	WI x GU	WI [11]
C_ITZAMA	0.00001	0.465554	0.00001	0.00001	0.534416	WI x ME	GU [11]
C_KANOLA	0.00001	0.482458	0.000016	0.00001	0.517506	WI x ME	GU [11]
C_LINDA	0.00001	0.493383	0.00001	0.00001	0.506587	WI x ME	GU[1,5,7]
C_LORENA	0.00001	0.99996	0.00001	0.00001	0.00001	WI	WI [11]
C_MAYAPA	0.00001	0.00001	0.00001	0.99996	0.00001	GU	GU [11]
C_MONROE	0.287208	0.572472	0.00001	0.1403	0.00001	CoA x WI x GU	ME x WI [5]; GU x WI [1,7]
C_NA2011	0.00001	0.391954	0.00001	0.608016	0.00001	WI x GU	WI x GU [1]
C_PAPE2	0.913347	0.00001	0.086623	0.00001	0.00001	CoA x CoCA	Unknown
C_PAPELI	0.00001	0.99996	0.00001	0.00001	0.00001	WI	Unknown
C_REED	0.422406	0.577564	0.00001	0.00001	0.00001	CoA x WI	GU [1,9]; GU x ME [7]
C_RUHELE	0.00001	0.00001	0.00001	0.00001	0.99996	ME	WI [11]
C_SAN	0.190263	0.557781	0.00001	0.201209	0.050737	CoA x WI x GU x ME	Unknown
C_SANTA	0.48506	0.505047	0.009873	0.00001	0.00001	CoA x WI	Unknown
C_SANTAN	0.00001	0.439725	0.00001	0.560245	0.00001	WI x GU	WI x GU [11]
C_SARDI	0.644919	0.273924	0.000015	0.081131	0.00001	CoA x WI x GU	Unknown
C_SIMOND	0.00001	0.00001	0.00001	0.459236	0.540734	GU x ME	GU x ME [1]; WI [11]
C_TP_TP	0.00001	0.00001	0.00001	0.00001	0.99996	ME	ME [1]
C_TRAPP	0.00001	0.99996	0.00001	0.00001	0.00001	WI	WI [1,5,7]
C_TRINID	0.00001	0.374411	0.00001	0.625559	0.00001	WI x GU	WI x GU [11]
C_VILL	0.000011	0.00001	0.00001	0.336172	0.663797	GU x ME	Unknown
C_WALDIN	0.00001	0.99996	0.00001	0.00001	0.00001	WI	WI [1,5,7]
C_ZUTANO	0.00001	0.00001	0.00001	0.14491	0.85506	GU x ME	GU x ME [1]
HASS	0.00001	0.459288	0.00001	0.431374	0.109318	WI x GU x ME	GU [1,2] GU x ME [3,7,10]
HASS_23	0.000011	0.00001	0.00001	0.517643	0.482326	GU x ME	GU [1,2] GU x ME [3,7,10]
HASS_32	0.00001	0.00001	0.00001	0.517355	0.482615	GU x ME	GU [1,2] GU x ME [3,7,10]
HSS11002	0.00001	0.00001	0.00001	0.521848	0.478122	GU x ME	GU [1,2] GU x ME [3,7,10]
L306	0.99996	0.00001	0.00001	0.00001	0.00001	CoA	Unknown
L358	0.999954	0.00001	0.000016	0.00001	0.00001	CoA	Unknown
L384	0.914732	0.00001	0.083829	0.00001	0.001419	CoA x CoCA	Unknown
L417	0.99996	0.00001	0.00001	0.00001	0.00001	CoA	Unknown
P_AN_010	0.384845	0.00001	0.615125	0.00001	0.00001	CoA x CoCA	CoCA x CoA [1]
P_AN_015	0.290485	0.034497	0.674998	0.00001	0.00001	CoA x WI x CoCA	CoCA x CoA [1]
P_BO_015	0.00001	0.00001	0.99996	0.00001	0.00001	CoCA	CoCA [1]
P_BO_018	0.496917	0.503053	0.00001	0.00001	0.00001	CoA x WI	Unknown
P_BO_021	0.00001	0.00001	0.99996	0.00001	0.00001	CoCA	CoCA [1]
P_BO_022	0.00001	0.00001	0.99996	0.00001	0.00001	CoCA	CoCA [1]
P_CB_007	0.771528	0.228442	0.00001	0.00001	0.00001	CoA x WI	CoA x WI [1]
P_CC_036	0.99996	0.00001	0.00001	0.00001	0.00001	CoA	Unknown
P_CC_037	0.999952	0.00001	0.000018	0.00001	0.00001	CoA	Unknown
P_CC_042	0.00001	0.00001	0.00001	0.99996	0.00001	GU	WI x GU [1]
P_CC_044	0.99996	0.00001	0.00001	0.00001	0.00001	CoA	CoA [1]
P_CL_006	0.00001	0.00001	0.99996	0.00001	0.00001	CoCA	Unknown
P_CM_001	0.99996	0.00001	0.00001	0.00001	0.00001	CoA	Unknown
P_CN_008	0.99996	0.00001	0.00001	0.00001	0.00001	CoA	WI x GU x CoA [1]
P_CN_012	0.99996	0.00001	0.00001	0.00001	0.00001	CoA	Unknown
P_CP_006	0.99996	0.00001	0.00001	0.00001	0.00001	CoA	Unknown
P_CP_008	0.00001	0.00001	0.99996	0.00001	0.00001	CoCA	CoCA [1]
P_CP_032	0.99996	0.00001	0.00001	0.00001	0.00001	CoA	CoA [1]
P_CP_035	0.99996	0.00001	0.00001	0.00001	0.00001	CoA	CoA [1]
P_CR_019	0.00001	0.382269	0.00001	0.617701	0.00001	WI x GU	WI x GU [1]
P_CR_020	0.716832	0.00001	0.00001	0.283138	0.00001	CoA x GU	CoA x GU
P_CS_002	0.99996	0.00001	0.00001	0.00001	0.00001	CoA	CoA [1]
P_CS_013	0.704968	0.00001	0.00001	0.295002	0.00001	CoA x GU	CoA x GU [1]
P_CT_022	0.99996	0.00001	0.00001	0.00001	0.00001	CoA	CoA [1]
P_CV_030	0.737734	0.172011	0.090235	0.00001	0.00001	CoA x WI x CoCA	CoA x WI x CoCA [1]
P_CV_041	0.00001	0.397327	0.00001	0.602643	0.00001	WI x GU	WI x GU x CoA [1]
P_HA_017	0.00001	0.00392	0.99605	0.00001	0.00001	CoCA	CoA [1]
P_HA_018	0.999959	0.00001	0.000011	0.00001	0.00001	CoA	CoA [1]
P_HG_012	0.99996	0.00001	0.00001	0.00001	0.00001	CoA	CoA [1]
P_HS_004	0.999953	0.00001	0.000017	0.00001	0.00001	CoA	CoA [1]
P_MC_005	0.00001	0.00001	0.99996	0.00001	0.00001	CoCA	CoCA [1]
P_MC_010	0.00001	0.00001	0.99996	0.00001	0.00001	CoCA	CoCA [1]
P_MC_017	0.00001	0.151297	0.848673	0.00001	0.00001	WI x CoCA	CoCA [1]
P_MC_018	0.000018	0.274006	0.725956	0.00001	0.00001	WI x CoCA	CoCA x WI [1]
P_MC_019	0.000016	0.224088	0.775876	0.00001	0.00001	WI x CoCA	Unknown
P_MC_021	0.00001	0.110242	0.889728	0.00001	0.00001	WI x CoCA	CoCA [1]
P_MC_022	0.000014	0.332707	0.667258	0.00001	0.00001	WI x CoCA	CoCA x WI [1]
P_MC_023	0.00001	0.087668	0.912302	0.00001	0.00001	WI x CoCA	CoCA [1]
P_MC_024	0.000015	0.169373	0.830593	0.00001	0.00001	WI x CoCA	CoCA [1]
P_MC_025	0.00001	0.110309	0.889661	0.00001	0.00001	WI x CoCA	Unknown
P_MD_009	0.99996	0.00001	0.00001	0.00001	0.00001	CoA	CoA [1]
P_MF_016	0.00001	0.210334	0.789636	0.00001	0.00001	WI x CoCA	CoCA [1]
P_MF_048	0.00001	0.180457	0.819513	0.00001	0.00001	WI x CoCA	CoCA [1]
P_ML_003	0.999952	0.00001	0.000018	0.00001	0.00001	CoA	WI x GU [1]
P_ML_007	0.483017	0.516953	0.00001	0.00001	0.00001	CoA x WI	CoA [1]
P_MS_001	0.000014	0.332823	0.667143	0.00001	0.00001	WI x CoCA	Unknown
P_MS_002	0.00001	0.022897	0.977073	0.00001	0.00001	WI x CoCA	CoCA [1]
P_MS_026	0.00001	0.00001	0.99996	0.00001	0.00001	CoCA	CoCA [1]
P_MS_031	0.051509	0.00001	0.948461	0.00001	0.00001	CoA x CoCA	CoCA [1]
P_MV_002	0.999953	0.00001	0.000017	0.00001	0.00001	CoCA	CoA [1]
P_NC_002	0.915508	0.00001	0.019767	0.00001	0.064704	CoA x CoCA x ME	CoA [1]
P_NC_003	0.00001	0.424523	0.00001	0.575447	0.00001	WI x GU	WI x GU [1]
P_NC_004	0.462673	0.184185	0.00001	0.353122	0.00001	CoA x WI x GU	Unknown
P_NRO1	0.00001	0.00001	0.99996	0.00001	0.00001	CoCA	CoCA [1]
P_NT_001	0.434268	0.509129	0.056583	0.00001	0.00001	CoA x WI x CoCA	WI x CoA x CoCA [1]
P_NT_002	0.00001	0.00001	0.99996	0.00001	0.00001	CoCA	CoA x WI x CoCA [1]
P_NT_003	0.526424	0.425514	0.048041	0.00001	0.00001	CoA x WI x CoCA	Unknown
P_NT_008	0.00001	0.422017	0.00001	0.533699	0.044264	WI x GU x ME	Unknown
P_NT_009	0.412498	0.527647	0.059835	0.00001	0.00001	CoA x WI x CoCA	WI x CoA x CoCA [1]
P_NT_011	0.672916	0.2307	0.096363	0.00001	0.00001	CoA x WI x CoCA	Unknown
P_PM_001	0.00001	0.00001	0.99996	0.00001	0.00001	CoCA	Unknown
P_QA_022	0.463572	0.296362	0.000014	0.240043	0.00001	CoA x WI x GU	WI x GU [1]
P_QB_011	0.00001	0.99996	0.00001	0.00001	0.00001	WI	WI [1]
P_QC_005	0.999953	0.00001	0.000017	0.00001	0.00001	CoA	CoA [1]
P_QC_006	0.88899	0.00001	0.00001	0.11098	0.00001	CoA x GU	CoA [1]
P_QC_009	0.00001	0.398095	0.00001	0.601875	0.00001	WI x GU	WI x CoA x GU [1]
P_QC_015	0.999953	0.00001	0.000017	0.00001	0.00001	CoA	Unknown
P_QP_001	0.00001	0.728608	0.00001	0.271362	0.00001	WI x GU	WI [1]
P_QP_003	0.00001	0.757902	0.00001	0.242068	0.00001	WI x GU	WI [1]
P_QQ_029	0.99996	0.00001	0.00001	0.00001	0.00001	CoA	GU x WI [1]
P_RP_001	0.726716	0.273254	0.00001	0.00001	0.00001	CoA x WI	WI x CoA [1]
P_RP_002	0.732971	0.05929	0.00001	0.207719	0.00001	CoA x WI x GU	CoA x WI x GU
P_RP_003	0.999956	0.00001	0.000014	0.00001	0.00001	CoA	CoA [1]
P_RP_006	0.37362	0.557346	0.00001	0.069015	0.00001	CoA x WI x GU	WI x CoA [1]
P_RP_007	0.481309	0.518661	0.00001	0.00001	0.00001	CoA x WI	CoA [1]
P_RQ_008	0.00001	0.231674	0.00001	0.419148	0.349158	WI x GU x ME	CoA [1]
P_SC_013	0.980883	0.00001	0.019087	0.00001	0.00001	CoA x CoCA	CoA [1]
P_SC_014	0.00001	0.40806	0.00001	0.59191	0.00001	WI x GU	CoA [1]
P_SC_017	0.993415	0.00001	0.006555	0.00001	0.00001	CoA	CoA [1]
P_SC_019	0.946707	0.00001	0.053263	0.00001	0.00001	CoA x CoCA	CoA [1]
P_SL_028	0.99996	0.00001	0.00001	0.00001	0.00001	CoA	CoA [1]
P_SL_030	0.93799	0.00001	0.06198	0.00001	0.00001	CoA x CoCA	CoA [1]
P_SL_031	0.89736	0.00001	0.10261	0.00001	0.00001	CoA x CoCA	CoA [1]
P_SR_021	0.542539	0.034262	0.423179	0.00001	0.00001	CoA x WI x CoCA	CoA x CoCA [1]
P_SR_023	0.99996	0.00001	0.00001	0.00001	0.00001	CoA	CoA [1]
P_SR_027	0.477248	0.521011	0.001721	0.00001	0.00001	CoA x WI	CoA x WI [1]
P_SS_003	0.99996	0.00001	0.00001	0.00001	0.00001	CoA	CoA [1]
P_SS_004	0.99996	0.00001	0.00001	0.00001	0.00001	CoA	CoA [1]
P_SS_005	0.09218	0.463802	0.00001	0.443999	0.00001	CoA x WI x GU	WI x GU x CoA [1]
P_SS_006	0.44566	0.334491	0.026751	0.193089	0.00001	CoA x WI x CoCA x GU	CoA x WI x GU [1]
P_SS_009	0.980215	0.00001	0.019755	0.00001	0.00001	CoA x CoCA	CoA [1]
P_TA_004	0.99996	0.00001	0.00001	0.00001	0.00001	CoA	CoA [1]
P_TA_005	0.980143	0.00891	0.00001	0.00001	0.010927	CoA	CoA [1]
P_TC_047	0.00001	0.00001	0.00001	0.566205	0.433765	GU x ME	GU x ME x WI [1]
P_TF_019	0.478756	0.521206	0.000018	0.00001	0.00001	CoA x WI	CoA x WI [1]
P_TI_030	0.99996	0.00001	0.00001	0.00001	0.00001	CoA	CoA [1]
P_TI_050	0.99996	0.00001	0.00001	0.00001	0.00001	CoA	CoA [1]
P_TM_003	0.99996	0.00001	0.00001	0.00001	0.00001	CoA	CoA [1]
P_VB_010	0.606973	0.288258	0.00001	0.104749	0.00001	CoA x WI x GU	WI [1]
P_VB_014	0.00001	0.80347	0.00001	0.1965	0.00001	WI x GU	WI [1]
P_VB_016	0.219413	0.00001	0.780557	0.00001	0.00001	CoA x CoCA	CoA x CoCA [1]
P_VB_021	0.797473	0.202497	0.00001	0.00001	0.00001	CoA x WI	CoA [1]
P_VB_022	0.730737	0.192201	0.077042	0.00001	0.00001	CoA x WI x CoCA	CoA x WI x CoCA [1]
P_VB_024	0.918715	0.00001	0.081255	0.00001	0.00001	CoA x CoCA	CoA [1]
P_VP_020	0.755117	0.00001	0.244853	0.00001	0.00001	CoA x CoCA	CoA x CoCA [1]
P_VP_021	0.99996	0.00001	0.00001	0.00001	0.00001	CoA	CoA [1]
P_VP_026	0.00001	0.392661	0.00001	0.607309	0.00001	WI x GU	WI x GU [1]
P_VP_056	0.742162	0.104644	0.007332	0.145851	0.00001	CoA x WI x GU	CoA [1]
P_VP_060	0.999959	0.00001	0.000011	0.00001	0.00001	CoA	CoA [1]
P_VP_061	0.99996	0.00001	0.00001	0.00001	0.00001	CoA	CoA [1]
P_VP_062	0.280905	0.569613	0.000014	0.149458	0.00001	CoA x WI x GU	CoA x CoCA [1]
P_VP_063	0.784062	0.00001	0.204716	0.002741	0.008471	CoA x CoCA x GU	CoA [1]
P_VP_064	0.99996	0.00001	0.00001	0.00001	0.00001	CoA	CoA [1]
P_VP_066	0.00001	0.00001	0.00001	0.00001	0.99996	ME	ME x GU [1]
P_VP_070	0.00001	0.00001	0.00001	0.811712	0.188258	GU x ME	CoA [1]
P_VR_001	0.069136	0.521938	0.00001	0.408906	0.00001	CoA x WI x GU	WI x GU [1]
P_VR_002	0.099389	0.547477	0.00001	0.226619	0.126505	CoA x WI x GU x ME	WI x GU x CoA [1]
P_VR_003	0.06689	0.518234	0.00001	0.414855	0.00001	CoA x WI x GU	WI x GU [1]
P_VR_006	0.278875	0.569958	0.00001	0.151147	0.00001	CoA x WI x GU	WI x CoA [1]
P_VR_020	0.714621	0.00001	0.00001	0.285349	0.00001	CoA x GU	CoA x GU [1]

## Sheet: TableS10
Sample	PC1	PC2	PC3
ANAB12	6.99217	0.228681	-6.06731
ANAB22	5.59536	2.18496	-9.1677
ANAB23	10.2571	-0.364306	1.26741
ANAB24	10.1389	-0.358619	2.22188
ANAB43	8.74476	-0.447017	-3.57471
ANAB98	10.4894	-0.402078	2.2283
ANAP58	9.62729	0.056751	-0.253212
ANAR49	10.5225	-0.226629	2.35274
ANBA82	9.84018	0.264132	2.74004
ANCA25	10.1561	0.0196869	1.39739
ANCA28	10.1539	0.179286	1.71507
ANCA29	4.07438	2.40904	2.97299
ANCA80	8.87338	0.742405	2.06559
ANCI74	7.34295	0.4989	-4.65189
ANCI75	-14.7627	0.131501	1.00626
ANER100	-6.51092	9.56729	1.42564
ANER102	4.37723	1.54007	2.92291
ANGI52	-13.4211	5.01663	-3.38159
ANJA31	9.53346	0.451302	1.63718
ANJE34	9.6661	0.145296	2.36231
ANMA104	6.4794	1.64607	-7.71693
ANRN41	-13.3497	1.55297	0.766712
ANRN94	-15.5378	-2.06628	0.385905
ANRN95	-14.7889	-0.930845	-1.84892
ANRN96	-10.4419	6.32233	2.21842
ANRR85	-3.61855	-0.873812	-6.92313
ANRR86	-14.2542	3.69483	-3.02002
ANRR88	-10.7332	3.29527	-1.23246
ANRR89	-15.9984	-1.5627	0.968643
ANSB103	9.52145	0.0205378	1.57655
ANSB16	5.36984	1.62523	-10.3441
ANSP99	-13.5679	2.61942	-1.3752
ANSR77	8.63416	-0.0130079	1.39376
ANSS10	7.5012	0.432119	-4.68927
ANSS5	2.09137	2.42803	3.80059
ANSS81	8.12906	0.220634	-3.99816
ANSS9	10.2654	-0.480607	2.12048
ANTU57	5.64764	1.43554	-8.58608
ANVA32	7.30374	1.01649	-6.12359
C_BACON	-7.08049	11.3964	1.24854
C_BOOTH5	-15.4417	-1.79162	0.311285
C_BOOTH7	-16.5615	-1.57483	0.929571
C_BOOTH8	-15.2726	-0.0938858	3.67212
C_CHOQUE	-15.7485	-2.41053	0.686927
C_COSTA	1.78319	0.457409	3.07968
C_DUKE7	-6.97219	11.1174	0.68365
C_EDRAN	-9.30401	9.07837	-2.88415
C_ESTHER	-8.41112	9.99487	1.78572
C_FAIRC	-14.1117	-0.706057	-1.22714
C_FUERTE	-7.2726	10.5054	1.10212
C_G755	-6.82917	9.66001	1.55353
C_GOTT	-16.3374	-2.50111	0.381157
C_GRIP	-16.1708	-0.827731	0.223047
C_GWEN	-7.60592	-5.05068	-3.15837
C_HULUM	-15.7626	0.120327	0.508861
C_ITZAMA	-13.8946	0.00412132	-1.15822
C_KANOLA	-14.3205	-0.73868	-0.673187
C_LINDA	-14.7182	-0.94693	-0.927441
C_LORENA	-17.2989	-7.32853	0.744176
C_MAYAPA	-7.864	9.42872	1.80254
C_MONROE	-6.24454	-7.48927	1.99755
C_NA2011	-14.1138	-2.01158	2.52762
C_PAPE2	8.64114	0.720564	2.2406
C_PAPELI	-16.9025	-6.84288	0.939358
C_REED	-4.33984	-6.70842	0.476465
C_RUHELE	-7.84967	11.7373	1.05425
C_SAN	-8.79144	-4.43285	-1.50958
C_SANTA	-1.50559	-7.263	2.65347
C_SANTAN	-15.6237	-2.80147	0.56758
C_SARDI	1.48089	-3.77326	1.98985
C_SIMOND	-11.0454	8.73997	-2.66033
C_TP_TP	-6.2738	10.2885	-0.499647
C_TRAPP	-17.6914	-7.27907	0.616089
C_TRINID	-13.1171	-1.13589	1.95663
C_VILL	-6.72668	9.97258	1.11972
C_WALDIN	-16.4185	-6.95522	-0.993677
C_ZUTANO	-7.2469	9.60985	0.132844
HASS	-14.1814	1.06407	-2.22782
HASS_23	-6.60183	9.86025	1.47936
HASS_32	-6.59318	9.40005	1.41069
HSS11002	-6.79204	9.81253	1.39475
L306	10.5313	0.14957	2.77858
L358	11.0889	-0.31126	2.87253
L384	10.0849	0.0266133	2.75345
L417	10.327	-0.192068	2.87868
P_AN_010	6.88725	0.264457	-1.55149
P_AN_015	6.44052	0.343621	-2.29525
P_BO_015	8.42959	0.401067	-3.03725
P_BO_018	-1.57916	-7.7069	1.54108
P_BO_021	5.95824	0.355982	-9.76901
P_BO_022	8.27955	0.595156	-3.27307
P_CB_007	4.52536	-4.17477	0.773201
P_CC_036	10.7772	0.195041	2.22234
P_CC_037	10.6533	-0.453707	2.13473
P_CC_042	-9.17983	5.79466	2.28598
P_CC_044	10.329	0.0504237	2.33964
P_CL_006	8.41272	0.25478	-3.39644
P_CM_001	8.24438	0.390765	-5.95896
P_CN_008	10.6726	0.180636	2.98847
P_CN_012	10.6237	0.283347	2.4743
P_CP_006	9.90003	-0.0266511	2.58776
P_CP_008	7.68631	-0.155446	-2.38643
P_CP_032	10.1912	0.544767	2.41202
P_CP_035	10.4162	-0.163914	2.80495
P_CR_019	-13.2708	-1.07142	2.55459
P_CR_020	6.70444	1.22379	2.43823
P_CS_002	7.53525	0.428579	-4.49278
P_CS_013	4.73026	2.00592	1.81133
P_CT_022	8.88794	0.796109	2.9015
P_CV_030	5.37966	-2.42213	2.99402
P_CV_041	-14.5992	-1.71259	0.39593
P_HA_017	6.47797	-0.4555	-3.21014
P_HA_018	7.58316	1.43117	-5.61012
P_HG_012	10.4019	0.191657	2.46553
P_HS_004	7.7842	1.32959	-5.46568
P_MC_005	4.17796	-1.80431	-5.32045
P_MC_010	5.15542	0.156306	-3.61226
P_MC_017	5.24193	-2.64063	0.24482
P_MC_018	3.01986	-2.16916	-0.120727
P_MC_019	0.793424	-0.910948	-2.75968
P_MC_021	-1.37594	-3.40893	-9.10668
P_MC_022	-4.40352	-3.72903	-5.91623
P_MC_023	5.76815	-1.0651	-2.01344
P_MC_024	-0.801651	-4.08492	-9.65392
P_MC_025	-1.50549	-3.44545	-9.3733
P_MD_009	9.04805	0.327523	3.14236
P_MF_016	0.307597	-5.29987	-5.4376
P_MF_048	-0.181108	-3.23016	-6.05498
P_ML_003	10.2659	0.116684	2.93602
P_ML_007	-2.94132	-7.31367	1.25798
P_MS_001	-3.86656	-3.29856	-5.40621
P_MS_002	6.71537	-0.0683706	-2.74493
P_MS_026	5.71014	0.731699	-5.18923
P_MS_031	8.24797	0.492965	-1.37155
P_MV_002	9.94774	0.0612828	3.44473
P_NC_002	8.63584	-0.115063	2.83188
P_NC_003	-14.5191	-0.483056	1.7903
P_NC_004	2.02683	-0.385801	3.76471
P_NRO1	4.3881	-2.29363	-4.9931
P_NT_001	-2.3357	-6.13108	1.13217
P_NT_002	5.19792	0.377104	-9.17298
P_NT_003	-2.84545	-5.71731	-1.34261
P_NT_008	-13.2536	-1.36397	2.39804
P_NT_009	0.0668414	-4.23289	4.6529
P_NT_011	4.66523	-3.25205	3.22763
P_PM_001	7.65165	0.686124	-3.45791
P_QA_022	-1.63969	-3.65049	2.21365
P_QB_011	-16.3349	-4.85049	0.807287
P_QC_005	10.4541	-0.459286	1.81132
P_QC_006	9.36583	0.439031	2.67283
P_QC_009	-15.601	-1.22545	-0.418571
P_QC_015	9.68427	0.306795	1.87047
P_QP_001	-16.6258	-2.72731	0.937986
P_QP_003	-15.0126	-3.98579	1.94605
P_QQ_029	9.74855	0.766445	2.38078
P_RP_001	-0.126205	-4.76099	-4.76114
P_RP_002	5.57124	0.290686	4.23836
P_RP_003	10.3015	0.386886	2.02323
P_RP_006	-4.2679	-6.85712	2.89186
P_RP_007	-2.44417	-7.97598	1.34024
P_RQ_008	-13.1478	1.40138	3.08062
P_SC_013	9.66541	0.371842	3.05569
P_SC_014	-15.4091	0.104806	0.0418575
P_SC_017	9.78851	0.802174	3.40964
P_SC_019	10.2597	-0.150194	3.00832
P_SL_028	5.71251	1.69044	-8.53851
P_SL_030	9.7765	0.470377	1.8365
P_SL_031	6.74188	0.582212	-4.24147
P_SR_021	7.32175	-0.884584	1.14543
P_SR_023	9.22797	0.461891	3.5039
P_SR_027	-2.91553	-7.34797	3.15074
P_SS_003	9.53531	0.811795	3.56629
P_SS_004	8.91282	0.942572	3.11644
P_SS_005	-12.6616	-2.38206	-0.7975
P_SS_006	-0.822471	-4.71325	2.2758
P_SS_009	9.43301	0.711537	3.60386
P_TA_004	10.3496	-0.518487	2.66938
P_TA_005	9.3076	-0.484254	2.92843
P_TC_047	-6.81123	9.18128	1.4502
P_TF_019	-2.88017	-6.49192	2.59734
P_TI_030	9.89795	0.408068	3.22282
P_TI_050	10.4586	0.0336824	3.15096
P_TM_003	9.91608	0.0403201	2.95416
P_VB_010	1.24121	-4.47567	0.495597
P_VB_014	-15.8805	-3.61395	1.04981
P_VB_016	4.98491	1.35833	-1.39886
P_VB_021	4.23609	-3.24484	4.61659
P_VB_022	4.5372	-4.02403	-0.61612
P_VB_024	10.0227	-0.057723	1.56864
P_VP_020	8.93607	0.372149	0.856613
P_VP_021	9.81298	-0.0225975	2.13874
P_VP_026	-14.3394	1.39515	3.36404
P_VP_056	6.02451	-1.13964	3.55706
P_VP_060	8.36848	0.797332	-6.19263
P_VP_061	9.37148	0.179233	2.61797
P_VP_062	-6.32948	-6.5482	1.43736
P_VP_063	7.03256	0.839745	-6.47822
P_VP_064	10.2964	-0.575514	2.11734
P_VP_066	-7.56386	11.7662	1.0763
P_VP_070	-9.21767	9.34791	-2.92827
P_VR_001	-10.4908	-3.69383	1.04429
P_VR_002	-8.76382	-0.422366	5.29279
P_VR_003	-10.3809	-2.72093	1.4092
P_VR_006	-6.27667	-6.58872	1.46071
P_VR_020	6.1199	1.11154	2.68513

[truncated: 3 more sheets: TableS11, TableS12, TableS13]
